# Supplementary material for: The impact of imaginary future generations on the preference for carbon tax schemes
Source: PLoS One. 2026 Apr 10;21(4):e0346904. doi: 10.1371/journal.pone.0346904 (PMC13068264; doi:10.1371/journal.pone.0346904)
Supplement: S1 File — (XLSX) [file pone.0346904.s003.xlsx]

## Sheet: data
ID	AE	BE	CE	DE	IFGs	Environment	Age	Income	Male	Living_Hills	Living_Sea	Order	Cohabiting_Children	College	Student	Homemaker	Walk	Air_Pollution	Subjective_Norm	Government_Efficiency	Behavioral_Control	Industry_Vulnerability
1	1	1	1	1	0	0	30	7	1	0	0	1	0	1	0	0	2	2	2	3	1	1
2	1	1	1	1	0	0	28	3	0	0	0	0	0	1	0	0	1	3	2	3	1	1
3	0	1	1	0	0	2	22	1	1	0	1	0	0	1	1	0	3	3	2	4	2	1
4	0	1	0	0	0	3	35	1	0	0	0	0	0	0	0	0	2	1	1	2	2	1
5	0	1	1	1	0	1	42	5	0	0	0	1	0	1	0	0	2	3	2	3	3	2
6	0	1	0	0	0	3	26	3	0	0	0	0	0	1	0	0	2	2	2	3	1	1
7	1	0	1	0	0	2	34	5	1	0	0	0	0	1	0	0	1	2	2	3	2	1
8	1	0	1	1	0	1	33	3	0	0	0	0	0	1	0	0	1	2	2	3	1	1
9	1	0	0	1	0	2	23	5	1	0	0	0	0	1	1	0	2	2	2	1	2	1
10	1	1	1	1	0	0	27	1	1	0	0	1	0	1	1	0	1	3	3	3	1	1
11	0	0	1	1	0	2	25	13	1	1	1	0	0	1	0	0	3	2	2	3	3	3
12	1	1	1	0	0	1	25	3	0	0	0	1	0	1	0	0	2	2	2	2	1	1
13	1	0	0	0	0	3	32	3	0	0	0	0	0	1	0	0	1	2	2	2	1	1
14	1	1	1	0	0	1	38	5	0	0	0	1	0	1	0	0	3	2	2	2	1	3
15	1	1	1	1	0	0	37	5	0	0	0	1	0	1	0	0	3	2	2	2	2	1
16	0	0	0	1	0	3	39	5	0	0	1	0	1	1	0	0	2	2	2	2	2	1
17	0	1	1	0	0	2	54	3	1	0	0	1	2	1	0	0	2	3	2	3	2	1
18	0	0	0	0	0	4	38	7	1	0	0	0	0	1	0	0	1	1	1	1	2	1
19	0	0	0	1	0	3	37	3	0	0	1	1	2	1	0	0	3	3	3	3	3	2
20	1	0	1	1	0	1	44	3	1	0	0	1	0	1	0	0	2	2	1	2	1	1
21	0	0	1	0	0	3	41	3	0	0	0	0	1	0	0	1	2	3	2	2	1	1
22	0	0	0	0	0	4	30	5	0	0	0	0	0	1	0	0	2	2	3	2	1	1
23	0	0	0	0	0	4	39	3	0	0	1	0	2	0	0	0	1	1	1	3	1	2
24	1	1	1	0	0	1	47	3	0	0	0	1	2	1	0	0	2	2	2	2	1	1
25	0	1	0	0	0	3	37	3	1	0	0	1	0	1	0	0	2	2	1	1	2	1
26	1	1	1	1	0	0	30	11	1	1	0	0	2	1	0	0	2	2	1	2	2	1
27	1	1	0	1	0	1	42	5	0	0	0	1	2	1	0	0	1	2	2	3	2	3
28	0	0	0	1	0	3	31	3	0	0	0	1	0	1	0	0	1	3	2	2	1	3
29	0	0	0	0	0	4	36	5	0	0	0	0	2	1	0	0	2	2	2	3	2	2
30	1	1	1	1	0	0	34	5	1	0	0	1	0	1	0	0	3	2	2	2	2	1
31	0	0	1	1	0	2	41	5	0	0	0	1	1	1	0	0	2	2	1	3	1	2
32	1	1	1	1	0	0	33	5	1	0	0	1	0	1	0	0	1	2	1	2	1	1
33	0	1	0	1	0	2	35	5	1	1	1	0	2	1	0	0	3	1	1	4	2	3
34	1	1	0	0	0	2	35	3	0	0	1	0	0	0	0	0	1	2	2	3	1	1
35	1	1	1	1	0	0	43	5	0	0	0	1	1	1	0	0	2	2	2	2	2	1
36	0	1	0	1	0	2	35	3	1	0	0	0	0	1	0	0	1	1	1	1	1	1
37	0	0	0	0	0	4	37	21	1	0	0	1	0	1	0	0	1	3	2	2	2	1
38	0	0	0	0	0	4	41	13	1	0	1	0	2	0	0	0	3	1	3	3	3	2
39	0	0	0	0	0	4	30	5	1	1	0	0	0	1	0	0	1	1	3	3	2	2
40	0	0	0	0	0	4	46	1	1	0	0	1	0	1	0	0	1	2	1	1	2	1
41	0	0	0	0	0	4	52	1	1	0	0	0	2	1	0	1	2	2	2	3	1	1
42	0	0	1	0	0	3	37	5	0	0	0	1	2	1	0	0	1	2	2	4	1	2
43	0	0	0	0	0	4	21	1	1	0	0	1	0	1	1	0	2	2	2	2	1	1
44	1	1	1	0	0	1	45	1	0	0	0	1	3	1	0	0	2	2	2	3	2	1
45	0	1	0	0	0	3	38	3	0	0	0	0	2	1	0	0	3	1	2	3	1	1
46	1	0	0	0	0	3	29	5	1	0	0	0	0	1	0	0	2	2	1	1	1	2
47	1	1	1	1	0	0	42	1	0	0	0	0	0	1	0	1	1	2	2	2	1	1
48	1	1	1	1	0	0	21	1	0	0	0	1	0	1	1	0	2	2	2	3	1	1
49	1	0	1	0	0	2	22	1	0	0	0	0	0	1	1	0	3	2	2	3	2	1
50	1	1	1	0	0	1	23	1	1	1	0	0	0	1	1	0	2	1	2	2	1	1
51	0	0	0	0	0	4	44	3	0	0	0	1	1	0	0	0	1	2	1	1	2	3
52	1	1	1	0	0	1	67	1	1	0	0	1	0	0	0	0	1	2	1	2	1	1
53	1	1	1	1	0	0	31	5	0	0	0	1	1	1	0	0	3	3	3	2	3	2
54	0	1	0	1	0	2	36	5	0	0	0	1	0	1	0	0	2	2	2	3	2	2
55	0	0	0	0	0	4	35	21	1	0	0	0	0	1	0	0	3	2	1	2	2	1
56	1	1	1	0	0	1	26	3	0	0	0	1	0	1	0	0	1	2	1	1	1	2
57	1	1	1	1	0	0	22	1	1	0	0	0	0	1	1	0	3	1	2	2	1	1
58	0	1	0	0	0	3	55	9	1	1	0	0	1	1	0	0	3	2	3	2	2	2
59	1	1	0	1	0	1	39	3	0	0	1	1	0	1	0	0	1	2	2	2	2	1
60	1	1	1	1	0	0	37	3	0	0	0	0	1	1	0	0	1	3	1	1	1	1
61	1	1	1	0	0	1	43	7	1	1	0	1	0	1	0	0	2	2	1	3	1	2
62	1	1	1	1	0	0	21	1	1	0	1	1	0	1	1	0	3	2	2	3	1	1
63	1	1	1	1	0	0	50	1	0	0	0	0	0	1	0	0	3	2	2	1	1	3
64	1	1	1	1	0	0	35	3	0	0	0	0	1	1	0	0	2	3	2	3	1	3
65	1	1	1	1	0	0	41	5	1	0	0	0	1	1	0	0	1	3	2	2	1	1
66	0	0	0	0	0	4	46	3	0	0	0	0	0	1	0	0	2	2	1	2	2	1
67	1	1	1	1	0	0	20	1	1	0	0	0	0	1	1	0	2	2	1	3	1	1
68	1	1	1	0	0	1	38	3	0	0	0	0	3	1	0	1	2	2	3	2	1	1
69	1	1	1	0	0	1	31	3	1	0	0	1	0	1	0	0	2	2	2	2	1	1
70	1	1	1	1	0	0	25	1	1	0	0	1	0	1	1	0	3	1	2	2	2	1
71	1	1	1	1	0	0	40	7	1	0	0	0	2	1	0	0	2	3	3	3	2	1
72	0	0	0	0	0	4	45	1	0	0	0	0	2	0	0	0	3	1	2	1	2	2
73	0	0	1	0	0	3	30	3	0	0	0	1	1	1	0	0	2	2	2	3	2	3
74	1	1	1	1	0	0	39	1	0	0	1	1	0	1	0	0	1	3	3	4	2	2
75	0	1	1	0	0	2	22	1	0	0	1	1	0	1	1	0	2	1	2	3	2	3
76	1	1	1	1	0	0	23	3	0	0	0	1	0	1	0	0	3	3	2	2	1	1
77	1	1	1	0	0	1	39	1	1	0	0	1	2	1	0	0	2	2	2	3	2	3
78	1	1	1	0	0	1	25	1	0	0	0	0	0	1	1	0	2	2	2	1	1	1
79	1	1	1	1	0	0	42	7	1	0	0	0	0	1	0	0	2	2	2	3	1	1
80	0	0	0	0	0	4	47	1	0	0	0	1	1	0	0	1	1	2	1	2	1	1
81	0	0	0	0	0	4	24	1	0	0	0	0	0	1	1	0	1	2	1	2	1	1
82	1	1	1	0	0	1	26	3	1	0	0	0	0	1	0	0	3	2	2	3	1	2
83	1	1	1	0	0	1	33	11	1	0	1	0	2	1	0	0	2	2	2	3	3	2
84	1	0	0	0	0	3	36	1	0	0	0	0	0	1	0	0	3	3	2	1	3	1
85	1	1	1	1	0	0	38	3	1	0	0	1	2	1	0	0	2	2	2	4	1	1
86	0	0	1	0	0	3	43	5	1	0	0	0	0	1	0	0	1	2	1	2	1	1
87	0	0	0	0	0	4	23	1	1	0	0	1	0	1	1	0	1	3	3	4	2	1
88	1	1	1	1	0	0	40	1	0	0	0	0	0	1	0	1	2	2	2	2	1	1
89	1	1	1	1	0	0	32	5	0	0	0	1	0	1	0	0	3	2	2	1	1	1
90	1	1	1	1	0	0	41	7	1	1	1	0	2	1	0	0	1	1	2	2	3	2
91	0	0	1	0	0	3	43	3	1	0	0	0	2	1	0	0	1	2	1	2	1	1
92	0	1	1	0	0	2	48	7	1	0	0	0	0	1	0	0	1	2	2	1	1	1
93	0	1	0	0	0	3	45	5	1	0	0	1	2	0	0	0	2	2	2	3	2	1
94	0	0	0	0	0	4	67	1	0	0	0	0	0	0	0	1	2	2	2	2	1	1
95	0	0	1	0	0	3	48	9	1	0	0	0	0	1	0	0	2	2	2	3	2	2
96	1	1	1	1	0	0	40	1	0	0	0	1	2	0	0	1	2	2	1	3	1	1
97	1	1	1	1	0	0	21	3	0	0	0	0	0	1	1	0	2	2	1	1	3	1
98	1	0	1	0	0	2	26	3	0	0	0	0	0	1	0	0	2	2	2	3	1	1
99	1	1	1	1	0	0	38	1	1	0	0	0	2	1	0	1	2	2	2	2	1	3
100	1	1	1	0	0	1	25	1	1	0	0	1	0	1	1	0	1	3	2	1	2	1
101	1	1	1	1	0	0	37	3	0	0	0	0	0	1	0	0	2	2	1	3	1	1
102	0	0	0	0	0	4	29	1	0	0	0	0	1	1	0	1	1	2	2	2	1	1
103	0	1	0	0	0	3	22	3	0	1	0	1	0	1	1	0	2	2	2	3	2	1
104	1	1	1	1	0	0	32	3	1	0	1	1	0	1	0	0	2	3	2	1	1	1
105	1	1	1	1	0	0	37	3	0	0	0	0	0	1	0	0	1	2	2	2	1	1
106	0	0	0	0	0	4	35	3	1	0	0	0	1	1	0	0	1	2	2	2	2	1
107	0	0	0	0	0	4	63	5	1	0	0	0	3	0	0	0	2	1	1	3	1	3
108	1	1	1	1	0	0	43	3	0	0	0	1	0	0	0	0	2	2	2	3	2	1
109	1	1	1	1	0	0	35	1	0	0	0	1	2	1	0	1	1	1	2	2	2	3
110	1	1	0	0	0	2	33	5	1	0	0	0	0	1	0	0	3	2	3	2	2	3
111	1	1	1	0	0	1	22	1	0	0	0	1	0	1	1	0	3	3	2	2	1	1
112	0	1	0	0	0	3	24	3	0	0	1	1	0	1	0	0	2	2	1	2	1	3
113	0	0	0	0	0	4	62	5	1	0	0	0	2	1	0	1	2	3	3	2	1	2
114	1	0	0	0	0	3	44	1	0	0	0	1	0	0	0	0	3	2	1	2	1	1
115	0	0	1	0	0	3	44	1	0	0	0	0	0	1	0	0	2	2	2	1	1	1
116	0	0	0	0	0	4	41	5	1	0	0	0	2	0	0	0	1	2	1	1	1	1
117	1	1	1	0	0	1	39	13	1	0	0	1	1	1	0	0	1	2	2	2	1	1
118	0	0	0	0	0	4	44	7	1	0	0	0	1	1	0	0	2	2	2	3	2	3
119	1	1	1	1	0	0	20	5	1	1	0	0	0	1	0	0	1	1	1	1	1	1
120	0	0	1	0	0	3	25	5	0	1	1	1	2	1	1	0	2	1	1	2	3	2
121	0	0	0	0	0	4	66	3	0	0	0	1	2	1	0	1	3	2	3	4	1	3
122	1	1	0	1	0	1	26	5	1	0	0	1	0	1	0	0	1	2	1	3	3	2
123	0	0	1	0	0	3	31	3	1	0	1	0	0	1	0	0	3	1	1	1	2	2
124	1	1	1	1	0	0	66	7	1	0	0	1	1	0	0	0	3	2	2	2	2	3
125	1	1	1	1	0	0	67	3	0	0	0	1	1	0	0	0	3	2	2	2	2	3
126	1	0	1	0	0	2	32	5	1	0	0	1	0	1	0	0	2	1	2	2	1	1
127	0	1	0	0	0	3	22	3	1	1	0	1	0	1	1	0	1	3	3	4	1	3
128	0	0	1	0	0	3	32	3	0	0	0	0	0	1	0	0	3	2	1	4	1	1
129	1	1	1	0	0	1	28	3	1	0	0	0	0	1	0	0	1	3	2	1	1	1
130	0	0	0	0	0	4	26	5	1	0	1	0	0	0	0	0	2	3	1	3	2	1
131	1	1	1	1	0	0	35	1	1	0	1	0	0	1	0	0	1	3	1	2	1	1
132	0	0	0	0	0	4	36	5	0	0	0	0	0	1	0	0	1	1	2	2	1	1
133	0	0	1	0	0	3	31	5	0	0	0	1	0	1	0	0	1	3	2	2	2	1
134	1	1	1	1	0	0	31	1	0	0	0	1	0	1	0	0	2	2	2	2	1	1
135	1	1	1	0	0	1	34	7	1	0	0	1	0	1	0	0	2	2	3	3	2	2
136	1	1	1	1	0	0	59	7	0	0	0	1	0	1	0	0	1	3	2	3	2	1
137	1	1	1	1	0	0	38	11	1	0	1	1	0	1	0	0	1	3	2	2	1	3
138	1	1	1	1	0	0	30	9	1	0	0	1	0	1	0	0	3	2	2	4	1	1
139	1	0	0	0	0	3	41	5	0	0	0	1	0	1	0	0	2	2	2	2	3	3
140	1	1	1	0	0	1	41	1	0	0	0	0	3	1	0	1	2	1	2	3	1	1
141	0	0	0	0	0	4	30	1	1	0	0	0	0	1	0	0	1	2	1	1	1	1
142	1	1	1	0	0	1	54	3	0	0	0	0	3	1	0	0	1	2	1	2	1	2
143	1	1	1	1	0	0	31	7	1	0	1	0	1	1	0	0	3	3	3	4	3	2
144	1	1	1	1	0	0	22	1	0	0	0	0	0	0	1	0	2	2	1	3	1	1
145	1	1	1	0	0	1	68	3	1	0	1	1	0	0	0	0	2	2	2	1	2	1
146	0	1	1	0	0	2	28	1	1	0	0	1	0	1	1	0	3	1	1	2	2	1
147	0	0	0	0	0	4	58	9	0	0	0	0	3	1	0	0	1	2	1	1	1	1
148	1	1	1	1	0	0	40	3	1	0	0	0	0	1	0	0	2	2	2	3	1	3
149	1	1	1	0	0	1	25	1	1	0	0	0	0	1	1	0	3	1	2	2	1	1
150	1	1	1	1	0	0	38	1	0	0	1	0	2	1	0	0	2	3	2	2	1	1
151	1	1	1	1	0	0	50	3	1	0	0	0	1	0	0	0	1	2	1	3	1	3
152	1	1	1	1	0	0	32	7	1	0	0	1	0	1	0	0	1	2	2	2	1	1
153	1	1	1	0	0	1	43	3	0	0	1	1	2	1	0	0	2	2	2	2	1	1
154	1	1	1	0	0	1	28	7	1	0	0	0	0	1	0	0	1	3	2	2	2	1
155	1	1	1	1	0	0	21	1	1	0	0	0	0	1	1	0	3	2	2	2	1	3
156	0	0	0	0	0	4	45	3	1	0	0	1	0	0	0	0	1	2	2	3	2	2
157	1	1	1	0	0	1	69	5	1	0	0	0	2	1	0	0	1	3	2	1	2	1
158	1	1	1	0	0	1	33	5	0	0	0	1	0	1	0	0	2	2	2	1	1	2
159	0	0	0	0	0	4	29	3	1	0	0	1	0	0	0	0	1	3	3	3	1	1
160	1	1	1	1	0	0	37	5	1	0	0	1	0	1	0	0	2	2	2	2	2	1
161	0	1	0	1	0	2	43	7	1	0	0	0	2	1	0	0	1	1	1	3	1	3
162	1	1	1	1	0	0	27	3	0	1	0	1	0	1	0	0	2	2	1	3	1	3
163	1	1	1	1	0	0	35	3	0	0	0	1	1	1	0	0	3	3	2	1	1	1
164	0	0	0	0	0	4	67	3	1	0	1	1	5	0	0	0	3	2	1	1	1	1
165	0	0	0	0	0	4	48	7	1	0	0	1	2	1	0	0	2	2	3	2	1	2
166	1	1	1	0	0	1	32	5	0	0	1	0	0	1	0	0	3	3	2	1	1	1
167	0	0	0	0	0	4	34	3	0	0	0	1	0	0	0	0	3	2	1	2	1	1
168	1	1	1	1	0	0	39	5	1	0	1	1	2	1	0	0	1	3	2	2	3	2
169	1	1	1	0	0	1	26	1	0	0	0	1	0	1	1	0	2	1	1	2	1	1
170	1	1	1	1	0	0	42	7	1	0	0	0	1	1	0	0	2	2	3	2	3	1
171	1	1	1	1	0	0	48	7	1	0	0	0	0	1	0	0	2	2	2	2	1	1
172	1	1	1	0	0	1	35	5	0	0	0	1	1	1	0	0	2	2	2	3	2	1
173	1	1	1	0	0	1	38	7	1	0	0	1	1	1	0	0	3	2	1	2	3	2
174	1	0	0	0	0	3	31	7	0	1	0	0	0	1	0	0	3	2	2	1	1	3
175	0	0	0	0	0	4	28	3	1	0	0	0	0	1	0	0	2	1	2	1	1	1
176	1	1	0	1	0	1	38	7	1	0	0	1	0	1	0	0	2	1	1	3	1	1
177	1	1	1	1	0	0	43	7	1	0	0	1	2	1	0	0	2	2	2	2	1	2
178	1	1	1	1	0	0	39	5	1	0	0	0	0	1	0	0	2	2	1	2	1	3
179	1	0	1	0	0	2	37	3	1	0	0	1	0	1	0	0	1	2	2	2	1	2
180	1	1	1	0	0	1	25	1	0	0	0	0	0	1	1	0	1	1	2	2	1	1
181	0	0	0	0	0	4	39	3	1	0	0	1	0	0	0	0	1	3	3	4	2	1
182	0	0	0	0	0	4	48	3	0	0	0	0	2	0	0	0	2	2	2	2	2	1
183	1	1	0	0	0	2	30	3	0	0	0	0	0	1	0	0	1	2	1	2	1	1
184	1	1	1	1	0	0	57	3	0	0	0	0	2	0	0	1	2	2	2	2	1	3
185	0	0	1	0	0	3	26	3	1	0	0	0	0	1	0	0	1	3	1	2	1	1
186	0	0	0	0	0	4	38	5	1	0	0	1	2	1	0	0	1	3	3	3	1	1
187	0	1	1	0	0	2	35	3	1	0	0	0	0	1	0	0	2	3	2	4	2	1
188	1	1	1	1	0	0	28	3	1	0	0	1	0	1	0	0	1	2	1	2	1	1
189	1	1	1	0	0	1	40	5	1	0	0	0	3	0	0	0	1	1	2	3	2	2
190	0	0	0	0	0	4	71	5	0	0	0	0	3	0	0	0	1	2	1	3	1	1
191	1	1	1	1	0	0	38	5	1	0	0	0	1	1	0	0	2	2	2	1	1	1
192	0	0	0	0	0	4	29	3	0	0	0	0	0	1	0	0	3	2	1	3	1	1
193	0	1	0	0	0	3	40	3	1	0	0	0	0	1	0	0	1	2	1	2	1	1
194	0	0	0	0	0	4	36	3	0	0	0	0	0	1	0	0	2	1	2	2	2	1
195	1	1	1	1	0	0	48	5	1	0	0	0	0	1	0	0	2	2	2	2	1	1
196	1	1	1	1	0	0	25	3	0	0	0	0	0	1	1	0	1	3	3	2	2	1
197	1	1	0	0	0	2	29	7	0	0	0	1	0	0	0	0	2	2	2	2	2	1
198	0	0	0	0	0	4	41	9	1	0	0	1	0	1	0	0	2	2	1	2	1	1
199	1	1	1	1	0	0	26	3	0	0	0	0	0	1	0	0	2	3	2	1	1	1
200	1	1	1	1	0	0	33	7	1	0	0	1	0	1	0	0	3	2	2	3	3	2
201	0	1	1	0	0	2	45	3	0	0	1	1	2	0	0	0	2	2	2	1	1	1
202	1	1	1	1	0	0	28	3	0	0	1	1	0	1	0	0	1	3	1	1	3	1
203	1	1	1	0	0	1	63	1	0	0	0	0	0	0	0	0	2	2	1	2	1	1
204	1	1	1	1	0	0	43	3	0	0	0	0	0	1	0	0	1	2	2	2	1	1
205	1	1	1	1	0	0	19	1	1	0	0	0	0	0	1	0	2	2	2	2	1	1
206	1	0	0	1	0	2	42	11	1	0	0	1	2	1	0	0	2	2	1	2	2	2
207	1	1	1	1	0	0	27	1	1	0	0	1	0	1	0	0	2	2	2	3	1	1
208	1	1	1	1	0	0	35	5	0	0	0	1	2	1	0	0	2	3	2	2	1	1
209	1	1	1	1	0	0	42	3	0	0	1	0	3	0	0	0	2	1	1	3	1	1
210	0	0	0	0	0	4	35	5	1	0	0	0	0	1	0	0	2	1	1	2	1	1
211	1	1	1	0	0	1	29	3	0	0	1	1	0	1	0	0	2	2	2	2	1	1
212	0	1	0	0	0	3	32	5	1	0	1	0	0	1	0	0	1	2	1	2	1	1
213	0	0	0	1	0	3	38	3	1	0	0	1	0	1	0	0	3	2	2	3	2	1
214	1	1	0	0	0	2	63	9	1	0	0	1	0	1	0	0	3	2	2	3	2	1
215	1	1	1	0	0	1	40	3	0	0	0	0	1	1	0	0	1	2	2	2	2	1
216	0	1	0	1	0	2	72	3	0	0	0	1	5	0	0	1	1	2	3	4	1	1
217	1	1	1	1	0	0	45	3	1	0	0	0	1	0	0	0	1	2	2	2	1	3
218	1	1	1	1	0	0	66	5	1	0	1	0	2	0	0	0	1	2	3	3	2	1
219	1	1	1	1	0	0	22	1	1	1	0	1	0	1	1	0	3	3	2	3	2	2
220	1	0	0	0	0	3	65	5	1	0	0	0	1	0	0	0	2	2	1	3	1	1
221	0	0	0	0	0	4	43	5	0	0	0	0	1	1	0	0	3	3	2	3	2	1
222	0	1	1	0	0	2	38	3	1	0	0	0	0	1	0	0	1	2	1	1	1	1
223	1	1	1	1	0	0	45	5	1	0	0	1	0	1	0	0	2	2	2	1	3	2
224	0	0	0	0	0	4	44	3	0	0	0	0	0	0	0	0	1	3	1	1	1	1
225	0	0	0	0	0	4	36	21	1	0	0	0	0	1	0	0	3	3	2	1	2	1
226	1	1	1	1	0	0	74	1	0	0	0	1	3	0	0	1	1	2	2	1	1	1
227	0	1	1	1	0	1	53	3	1	0	1	0	0	0	0	0	2	2	3	2	2	1
228	0	0	0	0	0	4	32	5	0	0	0	0	0	1	0	0	2	2	1	2	2	1
229	1	1	1	1	0	0	63	5	1	0	0	0	2	0	0	0	2	2	1	3	1	1
230	1	1	1	0	0	1	25	3	1	0	0	1	0	1	1	0	2	2	2	3	3	1
231	1	1	1	1	0	0	30	3	0	0	1	1	0	1	0	0	2	3	2	2	1	1
232	1	0	1	1	0	1	67	1	1	0	0	0	2	0	0	1	2	2	2	3	2	1
233	1	1	1	0	0	1	75	3	1	0	0	0	0	0	0	0	2	2	2	1	1	1
234	1	1	1	0	0	1	23	1	1	0	1	1	0	1	1	0	2	2	2	3	3	1
235	1	1	1	1	0	0	63	5	0	0	0	1	0	0	0	1	2	3	1	2	2	3
236	0	0	0	0	0	4	47	3	0	0	0	1	2	0	0	0	1	2	1	1	2	1
237	1	1	1	0	0	1	43	1	0	1	0	0	1	0	0	1	3	1	2	3	1	1
238	0	0	0	0	0	4	41	5	0	0	0	1	1	1	0	0	1	1	1	2	1	1
239	1	1	1	1	0	0	40	5	1	0	0	1	1	0	0	0	1	3	2	2	1	1
240	1	0	1	1	0	1	41	7	0	0	0	1	0	0	0	0	1	2	2	4	1	1
241	0	0	1	0	0	3	21	1	1	0	0	0	0	1	1	0	3	1	1	1	1	1
242	0	0	0	0	0	4	45	7	0	0	0	0	0	1	0	0	2	1	2	2	1	1
243	1	1	1	0	0	1	49	1	1	0	1	1	0	1	0	0	1	2	1	1	2	1
244	1	1	0	1	0	1	31	5	1	0	0	1	1	0	0	0	2	2	2	3	2	2
245	1	1	1	1	0	0	66	5	0	0	0	1	1	0	0	1	2	2	3	2	2	1
246	1	0	0	0	0	3	38	3	0	0	0	0	0	0	0	0	3	3	2	2	1	1
247	0	1	1	1	0	1	35	3	0	0	0	1	0	1	0	0	1	2	2	2	1	1
248	0	0	1	0	0	3	29	7	1	0	0	0	0	1	0	0	1	3	1	2	2	1
249	0	1	1	0	0	2	36	5	1	0	0	1	0	1	0	0	3	2	1	2	1	1
250	1	1	1	0	0	1	40	3	1	0	0	0	0	1	0	0	1	2	2	2	1	1
251	1	1	0	1	0	1	21	3	1	0	0	0	0	1	1	0	2	3	2	2	2	1
252	0	0	0	0	0	4	31	5	0	0	0	0	0	1	0	0	2	2	2	2	1	1
253	0	0	0	0	0	4	27	1	1	1	1	0	2	1	0	0	2	3	3	4	2	3
254	1	1	1	0	0	1	45	5	1	0	0	1	3	1	0	0	2	1	2	3	1	2
255	0	0	0	0	0	4	38	5	1	0	0	1	0	1	0	0	2	2	1	3	2	1
256	0	0	0	0	0	4	32	3	0	0	0	1	0	1	0	0	2	2	2	3	2	3
257	1	1	1	1	0	0	41	7	1	0	1	0	0	0	0	0	1	2	1	4	2	1
258	1	1	1	1	0	0	42	7	1	0	0	0	2	1	0	0	2	2	1	2	3	2
259	0	1	0	0	0	3	40	5	0	0	0	1	1	1	0	0	1	2	1	3	1	3
260	0	0	0	0	0	4	29	5	1	0	0	1	1	1	0	0	2	2	1	2	2	2
261	1	0	0	0	0	3	46	3	0	0	0	1	1	0	0	0	2	2	1	2	1	1
262	1	1	0	1	0	1	31	5	0	0	0	0	2	1	0	1	2	2	2	3	2	2
263	1	1	1	0	0	1	29	3	1	0	0	0	0	0	0	0	1	3	2	3	1	1
264	1	1	1	1	0	0	39	3	1	0	0	0	0	1	0	0	2	3	2	1	1	1
265	0	0	0	1	0	3	28	1	1	0	0	1	0	1	0	0	3	1	2	2	2	3
266	0	0	0	0	0	4	31	3	0	0	0	0	0	1	0	0	1	2	2	3	2	3
267	1	1	1	1	0	0	23	3	1	0	0	1	0	1	0	0	3	1	3	2	2	3
268	0	0	0	0	0	4	25	1	1	0	0	0	0	1	1	0	2	2	2	2	1	1
269	1	0	1	0	0	2	31	5	0	0	0	1	1	1	0	0	2	2	2	3	3	2
270	1	1	1	1	0	0	37	5	1	0	0	0	0	0	0	0	2	2	2	3	3	2
271	0	0	0	0	0	4	43	1	1	0	0	0	0	1	0	0	2	2	2	3	2	3
272	1	1	1	0	0	1	26	3	1	0	0	1	0	0	0	0	1	3	3	2	1	1
273	1	0	0	1	0	2	23	3	0	0	0	1	0	1	1	0	1	3	1	3	2	1
274	1	1	1	1	0	0	23	3	0	1	1	0	0	1	0	0	2	3	1	1	2	1
275	0	0	0	0	0	4	30	7	1	0	0	0	0	1	0	0	1	2	1	1	2	1
276	0	1	1	1	0	1	35	7	0	0	0	1	0	1	0	0	2	2	2	2	1	1
277	0	0	0	0	0	4	29	7	1	0	0	1	0	1	0	0	2	2	2	3	2	1
278	0	0	0	0	0	4	69	1	1	0	0	0	0	0	0	0	1	2	1	2	1	1
279	1	1	1	1	0	0	36	3	1	0	0	0	0	1	0	0	3	2	2	3	1	1
280	0	1	0	0	0	3	75	3	0	0	0	0	3	0	0	1	3	2	2	2	2	1
281	0	0	0	0	0	4	39	1	0	0	0	0	1	1	0	1	1	2	2	2	1	1
282	0	0	0	1	0	3	36	5	1	0	0	0	0	0	0	0	3	2	2	3	3	2
283	0	0	0	0	0	4	43	3	0	0	0	1	0	1	0	0	1	3	1	1	1	3
284	0	0	0	0	0	4	41	19	0	0	0	0	1	1	0	0	3	2	2	3	3	2
285	1	1	1	0	0	1	58	3	0	0	0	1	2	0	0	0	3	2	2	3	1	1
286	0	0	0	1	0	3	33	5	1	0	0	1	0	1	0	0	1	1	2	3	3	3
287	0	1	1	0	0	2	30	3	0	0	0	0	0	1	0	0	1	2	1	1	1	1
288	1	0	0	1	0	2	37	13	1	0	0	0	0	1	0	0	2	2	1	3	2	1
289	1	1	1	0	0	1	40	1	0	0	0	1	1	1	0	1	2	2	1	2	1	1
290	1	1	1	1	0	0	38	3	1	0	0	1	0	1	0	0	1	2	2	1	1	1
291	0	0	0	0	0	4	30	5	1	0	0	0	0	1	0	0	3	2	2	3	3	1
292	0	0	0	0	0	4	40	1	0	0	0	1	0	0	0	0	1	2	2	2	1	1
293	1	1	0	1	0	1	23	3	0	0	0	1	0	1	0	0	3	2	2	3	3	2
294	0	1	1	0	0	2	63	1	0	0	0	0	0	0	0	1	3	2	1	1	1	1
295	0	0	0	1	0	3	49	3	1	0	0	1	0	1	0	1	3	1	1	1	1	1
296	1	1	1	1	0	0	46	3	1	0	0	1	1	0	0	0	1	1	2	3	1	3
297	1	1	1	1	0	0	56	1	0	0	0	1	3	0	0	1	2	2	2	3	1	1
298	1	0	0	0	0	3	39	5	1	0	0	0	0	1	0	0	2	2	2	2	2	3
299	0	0	1	1	0	2	44	5	0	0	1	0	1	1	0	0	3	2	2	3	2	1
300	1	1	1	1	0	0	38	3	0	0	0	1	0	1	0	0	2	2	2	3	1	1
301	0	0	0	0	0	4	66	1	0	0	0	0	3	0	0	1	2	2	1	2	1	1
302	0	0	0	0	0	4	74	1	1	0	0	1	3	0	0	0	1	2	1	2	1	1
303	0	1	0	0	0	3	53	3	0	0	0	1	0	0	0	1	3	2	2	3	1	3
304	0	0	1	0	0	3	33	1	0	0	0	1	3	1	0	1	1	2	3	3	2	1
305	1	1	1	0	0	1	32	5	0	0	0	0	0	1	0	0	1	1	1	2	2	2
306	1	0	0	1	0	2	46	3	0	0	0	0	2	1	0	0	1	1	2	3	2	1
307	0	0	0	0	0	4	68	3	1	0	1	1	2	0	0	0	3	2	2	2	2	1
308	1	1	1	1	0	0	35	1	1	0	0	0	0	1	0	0	1	2	1	1	1	1
309	1	1	1	1	0	0	32	5	1	0	0	0	0	1	0	0	2	2	1	1	1	3
310	1	0	0	0	0	3	51	1	0	0	0	1	0	0	0	0	3	3	3	2	1	1
311	1	1	0	1	0	1	55	3	1	1	0	0	2	1	0	0	2	3	3	3	3	3
312	1	1	1	0	0	1	21	3	0	0	0	0	0	0	1	0	2	2	2	2	3	1
313	0	0	1	1	0	2	46	7	0	0	0	1	0	1	0	0	3	3	3	4	3	3
314	1	1	1	0	0	1	33	3	1	0	0	1	0	1	0	0	1	3	1	1	1	1
315	1	1	1	1	0	0	21	1	0	0	0	1	0	1	1	0	3	3	1	3	1	1
316	0	0	0	0	0	4	41	3	1	0	0	0	2	1	0	0	1	2	2	1	1	1
317	1	1	1	1	0	0	62	5	1	0	0	1	2	0	0	0	2	2	2	2	1	1
318	0	1	1	0	0	2	46	7	0	0	0	1	1	1	0	0	2	2	2	2	1	1
319	0	1	1	1	0	1	39	5	1	0	0	0	1	0	0	0	1	2	3	4	2	2
320	1	0	1	1	0	1	40	5	1	0	0	1	1	0	0	0	1	1	3	4	3	3
321	0	1	1	1	0	1	30	7	1	0	0	0	0	1	0	0	2	2	1	2	3	2
322	1	1	1	0	0	1	51	5	1	0	0	1	0	1	0	0	2	2	1	3	2	1
323	0	0	0	0	0	4	42	1	0	0	0	0	0	1	0	1	1	1	1	2	1	1
324	0	0	0	1	0	3	44	5	0	0	0	1	1	0	0	1	2	2	3	3	2	1
325	1	1	1	1	0	0	46	5	0	0	0	0	0	1	0	0	3	2	2	3	1	1
326	0	0	0	0	0	4	27	5	1	0	0	0	0	1	0	0	2	2	2	1	1	1
327	1	0	0	0	0	3	38	1	0	0	0	1	3	1	0	1	2	2	2	2	1	1
328	1	1	1	0	0	1	39	5	0	0	0	0	1	1	0	0	2	3	2	2	1	1
329	0	0	0	0	0	4	38	7	0	0	0	1	2	0	0	1	1	2	2	3	2	2
330	1	0	0	0	0	3	40	3	1	1	0	0	1	1	0	0	1	2	2	2	1	3
331	1	1	1	1	0	0	44	1	0	0	0	1	0	0	0	1	3	1	2	2	1	2
332	1	1	1	0	0	1	34	7	0	0	0	0	1	1	0	0	1	3	1	1	1	1
333	1	1	1	1	0	0	41	5	0	0	0	1	2	1	0	0	1	2	2	1	1	1
334	1	0	1	1	0	1	75	3	0	0	0	1	1	0	0	1	2	3	2	2	2	1
335	0	0	0	0	0	4	71	3	0	0	0	1	2	0	0	1	1	3	3	2	2	1
336	0	0	0	0	0	4	24	3	0	0	0	1	0	1	0	0	2	1	2	2	1	1
337	0	0	1	0	0	3	38	7	1	0	1	1	0	1	0	0	1	3	3	4	2	1
338	0	0	1	1	0	2	39	3	0	0	0	0	2	1	0	1	2	3	2	2	2	1
339	1	1	1	1	0	0	41	7	1	0	0	0	1	1	0	0	1	2	3	1	1	1
340	0	0	1	1	0	2	50	3	1	0	0	0	2	0	0	0	3	1	2	3	3	3
341	1	1	1	1	0	0	40	3	0	1	0	0	1	1	0	0	2	1	1	2	3	2
342	1	1	1	0	0	1	63	3	1	0	0	1	2	0	0	0	2	3	3	3	3	3
343	0	0	0	0	0	4	47	9	0	0	0	1	2	1	0	1	1	2	2	2	1	1
344	0	0	0	0	0	4	23	3	0	0	0	0	1	1	0	0	1	2	1	1	2	1
345	0	1	1	0	0	2	53	11	1	0	0	0	2	1	0	0	1	3	2	1	1	1
346	0	1	1	0	0	2	63	1	0	0	0	0	0	0	0	1	2	2	1	1	1	1
347	0	0	0	0	0	4	41	1	0	0	1	1	2	1	0	1	1	2	1	3	1	1
348	1	1	0	1	0	1	25	5	1	0	0	1	0	1	1	0	1	1	1	2	2	1
349	0	1	0	1	0	2	21	1	0	0	1	0	0	1	1	0	2	1	3	4	1	1
350	1	1	0	0	0	2	38	5	1	0	0	1	0	1	0	0	3	2	2	3	3	2
351	1	1	1	1	0	0	42	3	0	0	0	0	0	1	0	0	2	2	2	3	2	3
352	1	1	1	1	0	0	46	7	0	0	0	1	0	1	0	0	2	2	2	2	3	1
353	1	1	1	1	0	0	65	5	1	0	0	0	2	1	0	0	2	3	3	4	3	2
354	1	1	1	1	0	0	41	5	1	0	0	0	0	1	0	0	2	2	2	3	2	3
355	0	0	0	1	0	3	29	3	0	0	0	0	0	1	0	0	3	2	2	2	1	1
356	1	0	0	0	0	3	40	3	0	0	0	0	2	1	0	0	2	2	2	1	2	1
357	1	1	1	1	0	0	37	1	0	0	0	0	1	1	0	1	1	2	2	2	1	1
358	1	1	1	1	0	0	36	5	0	0	0	1	1	1	0	0	1	2	2	2	1	1
359	1	1	0	1	0	1	22	1	1	0	0	0	0	1	0	0	3	3	3	1	2	1
360	0	0	0	0	0	4	38	3	0	0	0	0	1	1	0	0	3	1	2	3	3	2
361	1	0	1	0	0	2	41	9	1	0	0	0	0	1	0	0	2	3	2	2	2	2
362	0	0	0	0	0	4	35	5	1	0	0	1	0	1	0	0	1	2	1	1	1	3
363	1	1	0	1	0	1	66	1	1	0	0	0	0	1	0	0	2	3	1	3	2	1
364	1	1	1	1	0	0	22	3	0	0	0	0	0	1	0	0	2	3	2	2	1	1
365	0	0	0	0	0	4	26	3	0	0	0	1	0	1	0	0	2	2	3	1	2	1
366	0	0	1	0	0	3	42	7	1	0	1	0	2	1	0	0	1	2	2	3	3	2
367	0	1	0	0	0	3	39	3	0	0	0	1	0	1	0	0	1	2	2	3	1	1
368	1	1	1	1	0	0	31	3	0	0	1	1	1	1	0	0	1	3	2	3	2	1
369	1	1	1	0	0	1	31	5	0	0	0	1	0	1	0	0	1	2	1	2	1	1
370	1	1	1	1	0	0	21	1	0	0	1	0	0	1	1	0	1	2	1	2	2	2
371	1	1	1	1	0	0	25	3	0	0	0	0	0	1	0	0	1	3	2	2	1	1
372	1	0	0	1	0	2	38	7	1	0	1	1	1	0	0	0	2	1	2	3	2	1
373	1	1	1	1	0	0	20	1	1	0	0	0	0	1	1	0	3	1	2	3	1	1
374	0	1	0	0	0	3	42	7	1	0	0	1	2	1	0	0	1	3	1	2	1	1
375	1	1	1	1	0	0	76	3	1	0	0	0	2	0	0	0	1	1	1	2	1	1
376	1	1	1	0	0	1	38	5	0	0	0	0	1	1	0	0	2	1	1	3	3	2
377	0	1	1	0	0	2	41	3	0	1	0	1	0	1	0	0	1	1	1	1	2	1
378	0	0	0	0	0	4	32	5	1	0	0	0	0	1	0	0	1	2	1	2	1	1
379	0	0	1	0	0	3	28	3	0	0	0	1	0	1	0	0	1	2	1	1	1	3
380	1	1	1	1	0	0	35	5	0	0	0	0	0	1	0	0	1	3	1	1	2	2
381	0	0	0	0	0	4	44	3	1	0	1	0	0	1	0	0	2	2	1	2	1	1
382	1	1	1	0	0	1	40	7	1	0	0	0	1	1	0	0	3	2	3	3	3	3
383	1	1	1	0	0	1	30	1	0	0	0	1	1	1	0	1	2	2	2	1	1	1
384	1	1	1	1	0	0	34	5	1	0	0	1	1	0	0	0	1	3	2	3	1	1
385	0	0	0	0	0	4	46	5	1	0	0	1	2	1	0	0	1	1	1	2	1	1
386	0	0	1	0	0	3	39	15	1	0	0	1	1	1	0	0	2	1	2	2	1	1
387	1	1	1	1	0	0	44	9	1	0	0	0	2	1	0	0	2	2	2	1	2	1
388	0	0	0	1	0	3	37	5	1	0	0	1	1	1	0	0	1	3	3	4	1	2
389	0	0	0	0	0	4	46	3	1	0	0	1	2	0	0	0	1	3	3	3	2	3
390	1	1	1	0	0	1	62	1	0	0	0	1	2	0	0	1	1	1	1	1	1	1
391	1	1	1	1	0	0	45	1	0	0	0	1	0	0	0	1	3	2	2	3	2	1
392	1	1	1	1	0	0	30	3	1	0	0	0	0	1	0	0	1	2	3	1	2	1
393	0	0	0	0	0	4	45	7	1	0	0	0	1	1	0	0	3	3	2	2	2	1
394	1	1	1	1	0	0	25	3	0	1	0	0	0	1	0	0	1	1	2	4	1	2
395	0	0	0	0	0	4	36	7	0	0	0	0	0	1	0	0	1	3	2	2	1	1
396	1	1	1	1	0	0	68	5	1	0	1	1	2	0	0	0	2	3	3	4	3	2
397	1	1	1	1	0	0	37	3	1	0	0	1	0	1	0	0	3	2	2	3	1	3
398	1	0	0	0	0	3	34	11	1	0	0	0	0	1	0	0	1	2	2	1	3	2
399	1	1	1	1	0	0	22	1	0	0	0	0	0	1	1	0	3	2	2	3	1	1
400	0	0	0	0	0	4	33	3	0	0	0	1	1	1	0	0	1	2	2	2	1	1
401	1	1	1	1	0	0	33	5	0	0	0	1	0	1	0	0	2	2	1	2	1	1
402	0	1	1	0	0	2	37	9	1	0	0	0	0	1	0	0	2	1	3	2	2	2
403	0	0	0	0	0	4	38	1	0	0	1	1	0	1	0	1	2	2	2	3	1	1
404	0	0	1	0	0	3	57	3	0	0	0	1	1	1	0	1	1	2	1	1	1	1
405	0	0	0	0	0	4	27	3	1	0	0	1	0	1	1	0	2	2	1	4	3	1
406	0	0	1	0	0	3	33	1	0	0	1	1	0	1	0	0	1	2	1	3	1	1
407	1	1	1	1	0	0	32	1	0	0	1	0	0	1	0	0	1	2	2	3	1	1
408	1	1	1	1	0	0	44	5	0	0	0	1	0	1	0	0	2	2	1	2	2	1
409	0	0	1	0	0	3	26	1	0	0	1	0	0	1	1	0	3	2	1	1	1	1
410	1	1	1	1	0	0	37	5	0	0	0	0	0	1	0	0	3	3	3	3	2	3
411	1	1	1	1	0	0	37	5	1	0	1	1	1	1	0	0	2	2	2	2	2	2
412	1	1	1	1	0	0	31	5	0	0	0	0	0	1	0	0	3	2	3	2	1	1
413	1	1	1	0	0	1	25	3	0	0	0	1	0	1	0	0	2	2	2	3	1	1
414	0	0	0	0	0	4	43	9	0	0	1	0	3	1	0	0	3	1	1	2	1	1
415	1	1	1	1	0	0	31	5	0	0	0	0	0	1	0	0	1	2	1	2	2	2
416	0	0	0	0	0	4	52	1	1	0	0	0	0	1	0	0	2	3	3	1	1	1
417	0	0	0	0	0	4	38	1	0	0	0	0	0	0	1	0	1	3	3	3	2	2
418	1	1	1	1	0	0	61	1	1	0	1	0	2	0	0	1	3	3	2	3	2	3
419	1	1	1	0	0	1	25	1	0	0	0	0	0	1	1	0	2	2	2	3	1	1
420	1	1	1	1	0	0	43	3	0	0	1	1	2	1	0	0	1	2	2	2	1	1
421	0	0	0	0	0	4	27	5	0	0	0	0	1	1	0	0	1	2	1	2	1	1
422	1	1	1	1	0	0	43	3	1	0	0	1	2	0	0	0	1	2	2	3	1	1
423	1	1	1	1	0	0	25	3	0	0	0	1	0	1	0	0	1	2	2	2	2	1
424	1	1	1	1	0	0	40	5	0	0	0	1	0	1	0	0	2	2	2	2	1	2
425	1	1	1	0	0	1	32	7	0	0	0	0	0	1	0	0	2	1	2	3	3	3
426	1	1	1	1	0	0	28	3	1	0	0	1	0	1	0	0	1	1	1	3	1	1
427	1	1	1	1	0	0	46	7	1	0	0	1	3	1	0	0	2	1	2	1	1	3
428	0	0	1	0	0	3	38	5	1	0	0	1	0	1	0	0	2	2	3	2	1	1
429	1	1	1	1	0	0	56	3	1	0	0	0	3	0	0	0	1	2	2	2	2	1
430	1	1	1	1	0	0	46	3	0	0	0	1	2	0	0	1	1	2	2	4	1	1
431	1	1	1	1	0	0	40	11	1	0	0	0	0	1	0	0	2	2	2	2	1	1
432	1	1	1	1	0	0	41	7	1	0	0	1	0	1	0	0	2	1	1	2	1	1
433	1	1	1	1	0	0	46	1	0	0	0	1	2	0	0	1	1	1	2	3	1	1
434	1	1	1	1	0	0	40	9	1	0	0	1	0	1	0	0	2	2	2	2	1	1
435	1	1	0	1	0	1	34	3	0	0	1	0	0	0	0	0	2	2	1	3	1	1
436	1	1	1	1	0	0	35	5	1	0	1	0	0	1	0	0	2	3	2	1	2	2
437	0	0	0	1	0	3	63	3	1	0	0	0	2	0	0	0	1	2	2	3	2	1
438	1	1	1	1	0	0	74	5	1	0	0	1	2	0	0	0	2	2	1	3	1	1
439	1	0	1	0	0	2	30	7	1	0	0	0	0	1	0	0	2	3	1	1	1	1
440	1	0	0	1	0	2	36	7	1	0	0	0	0	1	0	0	3	2	2	3	2	3
441	1	1	1	1	0	0	28	3	1	0	0	1	1	0	0	0	1	3	1	1	1	1
442	0	0	1	0	0	3	41	3	0	0	1	1	4	1	0	0	1	3	1	1	1	1
443	0	0	1	0	0	3	46	3	0	0	0	0	0	1	0	0	1	2	1	2	3	3
444	1	1	0	0	0	2	34	1	0	0	0	1	0	1	0	0	3	3	1	2	1	1
445	1	1	1	1	0	0	65	1	0	0	0	0	0	0	0	0	2	3	2	3	1	2
446	0	0	0	0	0	4	37	3	1	0	1	1	0	1	0	0	1	2	2	1	1	1
447	1	0	0	1	0	2	45	9	1	0	0	0	0	1	0	0	2	3	3	1	2	1
448	1	1	1	1	0	0	42	5	1	0	0	1	0	0	0	0	2	2	3	4	3	2
449	1	1	1	1	0	0	39	5	0	0	0	0	2	1	0	0	1	2	1	1	1	1
450	0	1	1	0	0	2	21	1	0	0	0	1	0	0	1	0	3	2	2	3	1	1
451	0	0	0	0	0	4	28	3	0	0	0	0	0	1	0	0	3	3	2	1	1	1
452	0	0	0	0	0	4	31	5	1	1	0	0	1	1	0	0	2	1	2	1	1	1
453	0	1	1	1	0	1	42	1	0	0	0	1	2	0	0	1	2	3	2	3	1	1
454	1	1	1	1	0	0	45	3	0	0	1	0	2	0	0	0	1	2	2	3	1	1
455	1	1	1	0	0	1	54	9	0	0	0	0	2	1	0	0	2	3	2	2	3	1
456	0	0	0	0	0	4	37	5	0	0	0	0	0	1	0	0	1	2	2	2	1	1
457	0	1	1	0	0	2	32	3	0	0	0	0	0	1	0	0	2	2	2	4	3	2
458	1	1	1	1	0	0	44	7	1	0	0	1	0	1	0	0	2	2	2	3	2	1
459	0	1	0	0	0	3	38	5	1	0	0	0	0	1	0	0	2	2	2	3	2	1
460	1	1	0	1	0	1	40	3	0	0	0	0	0	0	0	0	2	2	2	2	2	1
461	1	1	1	1	0	0	56	1	0	0	0	1	0	1	0	1	2	2	1	3	2	1
462	1	1	1	1	0	0	46	9	1	1	1	1	0	1	0	0	2	3	2	3	2	1
463	1	1	1	1	0	0	44	1	0	0	0	0	2	0	0	0	2	2	2	3	1	1
464	1	1	1	1	0	0	68	3	1	0	0	1	3	0	0	0	2	2	1	2	1	3
465	1	1	1	0	0	1	62	3	0	0	0	0	3	0	0	0	3	2	1	2	1	3
466	0	0	0	1	0	3	47	3	0	0	0	0	0	1	0	0	2	2	3	2	1	1
467	1	1	1	1	0	0	28	3	0	0	0	1	0	1	0	0	3	3	2	2	1	1
468	1	1	1	0	0	1	37	3	1	0	0	1	2	1	0	0	1	3	1	2	2	1
469	0	0	0	1	0	3	40	5	0	0	0	1	0	1	0	0	1	2	2	4	2	1
470	1	1	1	0	0	1	38	3	0	0	0	1	1	1	0	0	3	3	3	4	3	2
471	1	1	1	1	0	0	71	3	1	0	0	1	2	0	0	0	3	3	3	2	1	1
472	1	1	1	0	0	1	40	7	0	0	0	1	1	1	0	0	1	2	2	1	2	1
473	0	1	0	1	0	2	41	3	1	0	0	1	2	1	0	0	1	1	1	2	1	1
474	1	1	1	1	0	0	25	1	1	1	1	1	0	1	1	0	3	3	2	2	2	1
475	1	1	1	0	0	1	34	1	0	0	0	1	2	1	0	1	3	3	3	1	1	1
476	1	1	1	1	0	0	28	3	0	0	1	0	0	1	0	0	2	2	2	1	1	3
477	1	1	1	1	0	0	40	5	0	0	0	0	2	1	0	0	2	2	1	3	2	1
478	0	0	0	0	0	4	24	7	0	1	0	0	0	1	0	0	1	1	2	2	2	1
479	0	0	0	0	0	4	46	1	0	0	0	1	2	0	1	0	1	1	2	2	3	2
480	1	1	1	1	0	0	38	3	0	0	0	1	2	1	0	0	2	2	1	3	1	2
481	1	1	1	1	0	0	37	5	0	0	0	1	1	1	0	0	2	2	1	2	1	1
482	1	1	0	0	1	2	44	7	1	1	1	0	0	0	0	0	2	2	2	4	2	3
483	1	0	1	1	1	1	29	3	1	0	0	1	0	1	0	0	2	2	2	3	2	2
484	1	1	1	0	1	1	30	3	0	0	1	1	1	1	0	0	3	2	2	2	2	3
485	0	1	1	1	1	1	29	5	0	0	0	0	0	1	0	0	3	2	2	3	1	1
486	1	1	1	0	1	1	44	3	0	0	0	1	1	1	0	0	2	3	2	3	2	1
487	0	1	0	1	1	2	40	5	1	0	0	1	0	1	0	0	2	2	2	1	2	1
488	1	0	0	0	1	3	44	5	1	1	1	0	1	0	0	0	3	2	2	3	2	2
489	1	1	1	0	1	1	37	3	1	0	0	0	0	1	0	0	2	2	1	3	1	1
490	0	0	0	0	1	4	45	3	0	0	0	1	1	1	0	0	1	1	1	2	2	3
491	1	1	1	1	1	0	25	3	1	0	0	0	0	1	0	0	2	1	3	2	1	1
492	1	1	1	1	1	0	37	3	0	1	0	1	1	1	0	0	3	3	3	1	1	1
493	1	1	0	1	1	1	41	1	1	0	0	1	0	1	0	0	1	2	2	2	2	3
494	1	1	1	1	1	0	40	3	0	0	1	1	2	1	0	0	3	2	2	3	3	2
495	1	1	1	1	1	0	28	5	0	0	0	1	0	1	0	0	2	2	2	3	2	3
496	0	1	1	1	1	1	23	3	0	1	0	0	0	1	0	0	3	2	2	3	3	3
497	1	1	1	1	1	0	28	3	1	0	0	0	0	1	0	0	2	2	2	2	1	1
498	1	1	1	0	1	1	32	5	1	0	0	1	0	1	0	0	3	2	2	2	2	3
499	1	1	1	1	1	0	46	3	1	0	0	1	2	1	0	0	1	2	3	1	2	2
500	1	1	0	1	1	1	48	7	0	0	0	0	1	1	0	1	2	2	1	2	2	1
501	1	1	1	1	1	0	28	3	0	0	0	0	0	1	0	0	1	3	1	1	1	2
502	1	1	1	1	1	0	28	3	0	0	1	1	2	1	0	1	2	2	1	3	2	1
503	1	1	1	1	1	0	28	5	1	0	0	0	2	0	0	0	1	3	2	2	2	1
504	1	1	1	1	1	0	42	3	1	0	0	1	2	1	0	0	1	2	2	3	2	3
505	1	1	1	1	1	0	29	3	0	0	0	0	0	0	0	0	1	2	2	3	2	3
506	1	1	1	1	1	0	28	9	1	0	0	0	0	1	0	0	2	2	2	3	1	1
507	1	1	1	1	1	0	33	3	0	0	0	1	1	1	0	0	2	2	1	3	1	1
508	1	1	1	1	1	0	29	3	0	0	0	1	0	1	0	0	1	1	1	2	1	1
509	1	1	1	1	1	0	36	5	0	0	0	0	0	1	0	0	2	2	1	3	1	1
510	1	1	1	0	1	1	30	5	1	0	1	1	0	1	0	0	1	2	2	2	2	1
511	0	0	0	0	1	4	27	3	0	0	0	1	0	1	0	0	1	2	1	2	2	1
512	1	1	1	1	1	0	37	7	1	0	0	0	2	1	0	0	2	2	2	3	2	1
513	1	1	1	0	1	1	22	1	1	1	0	1	0	1	1	0	2	2	1	3	1	1
514	1	1	1	1	1	0	33	7	1	0	0	0	0	1	0	0	1	2	2	2	2	1
515	0	1	1	0	1	2	42	5	1	0	0	0	0	1	0	0	1	1	1	1	1	1
516	1	1	1	1	1	0	47	7	1	0	0	0	1	1	0	0	2	2	1	3	2	2
517	1	1	1	0	1	1	38	5	0	0	0	0	0	1	0	0	1	2	2	1	1	1
518	0	1	1	0	1	2	35	5	0	0	0	1	2	1	0	0	2	3	2	1	1	1
519	1	1	1	0	1	1	26	3	0	0	0	1	0	1	0	0	2	2	2	3	1	1
520	0	0	1	0	1	3	37	3	1	0	0	0	1	1	0	0	1	3	3	1	1	1
521	1	1	1	1	1	0	39	5	0	0	0	1	0	1	0	0	1	2	1	1	1	2
522	0	1	1	0	1	2	34	3	0	0	0	0	0	1	0	0	1	3	2	3	1	1
523	1	0	1	0	1	2	36	5	1	0	1	0	1	0	0	0	2	2	2	3	2	2
524	0	1	1	1	1	1	37	3	0	0	0	1	2	1	0	0	1	2	2	3	2	1
525	1	1	1	1	1	0	29	5	1	0	0	1	0	1	0	0	3	1	1	4	2	1
526	1	1	1	1	1	0	24	1	1	0	0	1	0	1	1	0	1	2	1	1	1	1
527	1	1	1	1	1	0	36	5	1	0	0	1	3	0	0	0	2	2	3	1	2	1
528	1	1	1	1	1	0	22	1	0	1	1	1	0	1	1	0	2	2	2	2	1	1
529	1	1	1	0	1	1	34	5	1	0	1	1	1	1	0	0	2	3	3	2	1	3
530	1	1	1	1	1	0	49	7	0	0	0	1	1	0	0	0	2	2	2	3	1	3
531	1	0	0	1	1	2	33	3	0	0	0	1	0	1	0	0	2	2	2	3	2	1
532	0	1	1	0	1	2	36	5	1	0	0	0	0	1	0	0	2	2	1	1	2	1
533	0	1	1	0	1	2	23	1	0	1	1	1	0	1	1	0	2	2	1	2	1	1
534	1	1	1	1	1	0	39	9	1	0	0	0	0	1	0	0	2	2	2	2	1	1
535	1	1	1	1	1	0	45	7	0	0	1	0	2	1	0	0	1	1	1	2	1	1
536	1	1	1	1	1	0	22	3	1	0	0	0	2	1	0	0	1	2	3	3	2	1
537	1	1	1	0	1	1	41	3	1	0	0	1	0	1	0	0	2	2	1	2	1	1
538	1	0	1	0	1	2	26	3	0	0	0	1	0	0	0	0	2	2	2	3	2	1
539	0	0	0	0	1	4	28	5	1	0	0	0	0	1	0	0	2	2	2	2	2	3
540	0	0	0	0	1	4	37	3	1	0	1	0	3	1	0	0	3	2	3	4	3	2
541	1	1	1	1	1	0	35	7	0	0	0	0	0	1	0	0	3	3	2	1	3	2
542	0	0	0	0	1	4	38	3	0	0	0	1	1	1	0	0	1	2	1	2	1	1
543	1	1	1	1	1	0	22	1	0	0	0	0	0	1	1	0	2	2	2	2	1	1
544	1	0	0	0	1	3	30	5	1	1	0	1	0	1	0	0	1	2	2	1	1	1
545	1	1	0	0	1	2	63	3	0	1	0	1	4	0	0	0	1	2	2	3	1	1
546	1	1	1	1	1	0	28	3	0	0	0	1	0	1	0	0	2	2	2	2	1	1
547	1	1	1	0	1	1	24	5	0	0	0	1	0	1	0	0	3	3	1	1	1	1
548	1	1	1	1	1	0	51	1	0	0	0	1	2	1	0	1	2	3	3	3	1	1
549	0	0	1	1	1	2	31	3	1	0	1	0	0	1	0	0	1	1	1	2	2	1
550	1	1	1	0	1	1	47	1	0	0	0	1	2	0	0	1	2	2	2	2	1	1
551	0	0	0	0	1	4	26	3	1	0	0	0	0	1	0	0	2	2	2	2	1	1
552	1	0	1	1	1	1	34	3	0	0	0	1	0	0	0	0	1	3	2	2	1	1
553	0	0	0	0	1	4	62	3	0	0	0	0	2	1	0	0	3	3	2	3	1	1
554	1	0	0	0	1	3	34	5	1	0	0	1	0	1	0	0	3	2	2	3	2	2
555	1	1	1	1	1	0	38	7	1	0	0	0	0	1	0	0	2	2	1	2	1	1
556	1	1	1	1	1	0	31	3	0	0	0	0	0	1	0	0	1	2	2	2	2	2
557	1	1	1	1	1	0	37	5	0	0	0	1	0	1	0	0	1	2	2	3	3	3
558	1	1	1	1	1	0	32	3	0	0	0	0	0	1	0	0	1	2	2	2	1	1
559	1	1	1	1	1	0	29	5	1	0	0	0	0	1	0	0	2	2	1	1	1	1
560	1	1	1	1	1	0	42	3	0	0	0	1	2	1	0	1	1	3	1	2	1	1
561	1	0	1	0	1	2	45	5	1	0	0	1	0	0	0	0	3	2	2	3	2	1
562	1	1	1	1	1	0	42	1	0	0	0	1	2	0	0	1	3	2	1	3	2	1
563	1	1	1	0	1	1	35	13	1	0	0	0	0	1	0	0	1	1	1	2	1	1
564	1	1	1	0	1	1	34	5	0	0	0	1	0	1	0	0	2	3	1	2	1	2
565	1	1	0	0	1	2	52	9	1	0	0	1	0	1	0	0	2	2	2	2	2	2
566	0	0	0	0	1	4	34	7	0	0	0	1	0	1	0	0	1	2	1	2	1	1
567	0	0	0	0	1	4	40	3	1	0	0	1	0	1	0	0	1	2	3	1	1	1
568	0	0	0	0	1	4	37	1	0	0	0	0	0	1	0	0	3	2	1	3	1	1
569	0	1	1	0	1	2	27	3	0	0	0	1	0	1	0	0	3	2	2	2	2	1
570	1	1	1	1	1	0	38	5	0	0	1	1	0	1	0	0	1	3	1	1	1	1
571	1	1	1	1	1	0	41	3	0	0	0	1	0	0	0	0	1	2	3	2	1	1
572	1	1	1	0	1	1	40	1	0	0	0	0	0	1	0	0	1	3	2	2	1	1
573	1	0	0	1	1	2	23	3	0	0	0	0	0	1	0	0	3	1	1	2	2	1
574	1	1	0	1	1	1	39	7	0	0	0	1	2	1	0	0	2	2	2	3	3	3
575	1	1	1	1	1	0	47	3	1	0	0	0	0	1	0	0	2	2	2	2	2	1
576	0	0	0	0	1	4	23	3	0	0	0	0	0	1	0	0	1	2	1	2	1	2
577	0	0	0	0	1	4	37	3	1	0	0	0	0	1	0	0	3	3	3	2	1	1
578	1	1	1	1	1	0	28	3	1	1	1	1	0	1	1	0	2	2	2	2	2	3
579	1	1	1	1	1	0	67	1	0	0	0	0	2	0	0	1	1	2	2	2	2	1
580	0	0	0	0	1	4	46	3	0	0	0	0	0	0	0	0	3	1	2	1	1	1
581	0	1	1	1	1	1	23	1	0	0	0	1	0	1	1	0	2	2	2	3	1	1
582	1	1	1	1	1	0	24	1	0	0	0	1	0	1	1	0	1	2	2	2	1	1
583	0	0	0	0	1	4	32	3	1	1	1	1	0	1	0	0	3	3	3	2	3	2
584	1	1	1	1	1	0	39	3	1	0	0	0	0	0	0	0	2	3	3	3	3	2
585	1	1	1	1	1	0	44	3	1	0	0	1	0	1	0	0	1	2	2	2	1	1
586	1	0	1	1	1	1	76	3	0	0	0	0	0	0	0	1	3	2	2	3	1	1
587	0	1	1	0	1	2	37	5	1	0	1	1	0	1	0	0	2	2	2	3	3	2
588	1	1	1	1	1	0	39	3	1	0	0	1	0	1	0	0	1	2	2	2	2	1
589	0	0	0	0	1	4	43	9	1	0	0	0	2	1	0	0	2	1	1	2	2	3
590	1	1	1	1	1	0	35	15	1	0	0	1	2	1	0	0	2	2	2	1	1	3
591	1	1	1	1	1	0	30	3	0	0	1	0	0	1	0	0	2	3	2	2	1	1
592	1	1	1	0	1	1	24	1	1	0	0	0	0	1	1	0	2	1	2	2	1	1
593	1	1	1	1	1	0	31	3	0	1	0	0	0	1	0	0	1	2	1	3	2	3
594	1	1	1	1	1	0	36	3	1	0	1	1	1	1	0	0	3	3	3	1	1	1
595	0	1	0	0	1	3	21	1	0	0	0	0	0	0	1	0	1	2	1	2	1	1
596	0	0	0	0	1	4	26	3	0	0	0	1	0	1	0	0	1	2	1	2	2	1
597	0	1	0	1	1	2	31	7	1	0	0	0	0	1	0	0	2	2	1	2	2	2
598	1	1	1	1	1	0	25	1	0	0	0	1	0	1	1	0	1	2	1	1	1	1
599	1	0	0	1	1	2	43	1	1	0	0	1	0	1	0	0	3	1	1	4	1	1
600	0	1	1	1	1	1	32	5	1	0	0	0	0	1	0	0	1	2	2	2	1	1
601	1	1	1	0	1	1	29	7	0	0	0	0	0	0	0	0	3	3	2	1	3	2
602	1	0	0	1	1	2	32	7	1	0	1	0	0	1	0	0	2	3	1	2	2	1
603	0	0	0	0	1	4	29	5	1	0	0	0	0	1	0	0	3	3	2	3	1	1
604	0	0	0	0	1	4	26	5	1	0	1	1	1	0	0	0	2	2	1	1	2	3
605	1	1	1	1	1	0	29	11	1	0	0	0	0	1	0	0	1	2	2	2	1	1
606	0	0	1	0	1	3	22	3	0	0	0	0	0	1	1	0	1	2	2	2	1	1
607	0	0	0	0	1	4	53	1	0	0	0	1	0	0	0	1	3	2	3	2	1	1
608	1	1	1	1	1	0	42	7	1	0	0	0	2	1	0	0	2	2	2	2	1	1
609	0	0	0	0	1	4	29	5	0	0	0	0	0	1	0	0	2	2	2	2	2	1
610	1	1	0	1	1	1	32	3	0	0	0	0	0	1	0	0	2	3	2	3	2	1
611	1	1	1	1	1	0	36	1	0	0	0	0	0	1	0	0	2	2	1	3	1	1
612	1	1	1	1	1	0	62	3	0	0	0	1	2	0	0	0	1	3	2	1	2	2
613	1	1	1	0	1	1	33	3	0	0	0	1	0	1	0	0	1	3	2	1	2	1
614	1	1	1	1	1	0	36	5	0	0	1	0	0	1	0	0	1	2	2	2	1	1
615	1	1	1	1	1	0	45	5	1	0	0	0	2	0	0	0	2	1	1	3	1	1
616	1	1	1	1	1	0	45	5	0	0	1	0	1	1	0	0	1	3	2	1	1	1
617	1	0	0	0	1	3	40	3	0	0	0	0	3	1	0	0	2	1	2	3	2	3
618	1	1	1	1	1	0	44	5	0	0	0	1	2	1	0	0	2	2	2	3	1	1
619	1	1	1	1	1	0	50	5	1	0	0	1	1	1	0	0	3	2	2	3	1	1
620	1	1	1	1	1	0	35	3	0	0	0	1	1	1	0	0	1	2	2	3	1	1
621	1	1	1	0	1	1	26	3	0	0	0	1	0	1	0	0	3	2	1	2	1	1
622	1	1	1	1	1	0	41	1	0	0	0	1	0	1	0	1	1	2	2	2	1	1
623	1	1	1	1	1	0	44	7	1	0	0	1	2	1	0	0	1	2	2	2	3	1
624	1	0	1	1	1	1	55	3	0	0	0	1	0	1	0	0	2	1	2	2	2	2
625	1	1	1	0	1	1	41	5	1	0	0	0	0	1	0	0	1	1	2	2	1	3
626	1	1	1	1	1	0	36	3	0	0	0	1	1	1	0	0	3	3	3	2	1	2
627	0	1	1	0	1	2	26	3	0	0	1	1	0	1	0	0	1	2	2	1	2	1
628	0	0	1	0	1	3	38	1	1	0	1	1	0	1	0	0	1	2	1	2	1	1
629	0	0	0	0	1	4	43	3	1	0	1	0	0	1	0	0	1	2	1	1	2	1
630	1	1	1	1	1	0	45	5	1	1	0	0	0	1	0	0	1	2	1	2	2	2
631	1	1	1	1	1	0	43	5	1	0	0	1	2	1	0	0	2	2	3	2	1	2
632	1	1	1	0	1	1	23	3	0	1	0	0	0	0	0	0	2	3	1	2	1	1
633	1	1	1	1	1	0	32	1	0	1	0	0	0	1	0	0	3	2	1	2	1	1
634	1	1	1	1	1	0	36	5	0	0	0	1	1	1	0	0	2	1	2	2	1	1
635	1	0	1	1	1	1	32	3	1	0	0	1	0	1	0	0	1	2	2	2	2	3
636	1	1	1	1	1	0	28	3	1	0	0	0	0	1	0	0	3	1	2	3	1	1
637	0	0	0	1	1	3	48	3	1	0	1	0	3	0	0	0	2	2	2	3	2	3
638	1	1	1	1	1	0	42	7	1	0	0	1	0	1	0	0	2	1	2	3	1	1
639	1	0	1	1	1	1	30	5	0	0	0	0	0	1	0	0	2	2	2	3	3	2
640	1	1	1	1	1	0	23	1	1	0	0	0	0	1	1	0	3	3	1	1	1	1
641	0	0	0	1	1	3	23	1	1	0	0	1	0	1	1	0	3	2	3	4	1	1
642	1	1	1	0	1	1	42	1	0	0	0	1	0	1	0	0	3	3	2	1	3	1
643	1	1	1	0	1	1	27	3	0	0	0	1	0	1	0	0	3	3	1	3	1	2
644	1	1	1	1	1	0	34	7	0	0	1	0	0	1	0	0	1	1	1	2	3	3
645	1	1	1	1	1	0	35	3	0	0	0	0	0	1	0	0	1	2	1	2	2	1
646	1	1	1	1	1	0	36	5	1	0	0	1	0	1	0	0	2	2	2	2	1	1
647	0	1	0	0	1	3	43	3	0	0	0	1	1	0	0	0	1	3	3	2	1	1
648	1	1	1	1	1	0	41	9	1	0	0	1	0	1	0	0	2	2	2	2	1	3
649	0	0	0	1	1	3	34	5	1	0	0	0	0	1	0	0	1	3	1	1	2	3
650	1	1	1	1	1	0	53	3	0	0	0	1	3	0	0	0	1	2	3	2	2	1
651	1	1	1	1	1	0	28	3	0	0	0	0	0	1	0	0	2	2	2	2	1	3
652	1	1	1	1	1	0	37	5	1	0	0	1	0	1	0	0	1	2	1	2	1	1
653	1	0	1	1	1	1	39	5	1	0	1	0	0	1	0	0	2	1	2	3	3	2
654	1	1	1	1	1	0	24	1	1	0	0	0	0	1	0	0	2	3	3	2	2	1
655	1	1	1	0	1	1	26	3	0	0	0	0	0	1	1	0	3	2	2	2	1	1
656	0	0	0	0	1	4	44	5	1	0	0	1	2	1	0	0	2	2	2	3	2	3
657	1	1	1	1	1	0	26	3	0	0	0	1	0	1	0	0	2	2	2	2	1	1
658	0	0	0	0	1	4	44	3	1	0	0	1	0	0	0	0	1	1	1	1	1	1
659	0	0	0	0	1	4	31	3	0	0	0	0	0	0	0	0	3	2	2	3	2	1
660	1	1	1	1	1	0	35	3	0	0	0	0	0	1	0	0	2	2	2	2	1	1
661	1	1	1	1	1	0	60	9	0	0	0	1	0	1	0	0	3	2	2	1	2	2
662	1	1	1	1	1	0	35	5	1	0	0	1	0	1	0	0	2	3	2	1	2	2
663	1	1	1	0	1	1	41	5	0	0	1	0	2	1	0	0	1	2	1	3	3	1
664	0	0	0	0	1	4	70	3	0	0	1	0	3	1	0	0	2	1	1	1	1	1
665	1	1	1	1	1	0	25	5	0	0	0	0	0	1	0	0	2	2	2	3	1	3
666	1	0	0	1	1	2	58	3	0	0	0	1	2	0	0	1	1	2	2	3	1	1
667	1	1	1	0	1	1	33	7	0	0	0	1	0	1	0	0	3	2	3	2	1	1
668	1	1	1	0	1	1	32	3	0	0	1	1	0	1	0	0	2	2	1	2	1	1
669	0	0	0	0	1	4	40	3	0	0	0	0	0	1	0	0	2	1	1	2	1	1
670	0	0	0	0	1	4	28	1	0	0	0	1	0	1	0	0	1	2	2	1	1	1
671	1	0	1	1	1	1	47	7	0	0	0	1	2	0	0	0	2	2	2	2	2	1
672	1	1	1	1	1	0	32	3	0	0	0	1	0	1	0	0	3	3	3	2	3	2
673	1	1	1	1	1	0	34	5	1	0	0	0	0	1	0	0	1	2	1	3	1	1
674	1	0	0	0	1	3	42	1	0	0	1	1	0	1	0	1	1	1	1	3	2	1
675	0	0	0	0	1	4	26	5	0	0	0	0	0	1	0	0	1	2	2	2	1	1
676	1	1	1	0	1	1	49	5	0	0	0	0	2	0	0	1	2	2	2	3	1	1
677	1	1	1	1	1	0	29	5	1	0	0	0	0	1	0	0	2	2	2	2	1	1
678	1	1	1	1	1	0	30	1	0	0	0	1	0	1	0	0	2	2	1	1	1	1
679	0	0	0	1	1	3	24	1	0	0	0	0	0	1	0	0	2	3	3	4	2	1
680	1	1	1	1	1	0	36	5	1	0	0	1	0	1	0	0	2	2	2	3	2	1
681	1	1	1	0	1	1	40	3	0	0	0	1	0	1	0	0	1	1	1	2	1	3
682	1	1	1	1	1	0	67	3	0	0	0	1	0	0	0	1	2	2	2	2	2	1
683	1	0	1	0	1	2	51	3	0	0	0	1	2	1	0	0	1	2	2	2	2	1
684	0	0	0	0	1	4	39	1	0	0	0	0	2	0	0	1	1	2	1	2	1	1
685	1	1	1	1	1	0	33	3	1	0	0	0	0	1	0	0	2	1	3	3	2	1
686	1	0	0	0	1	3	51	3	0	0	1	1	2	0	0	0	2	2	2	2	2	3
687	1	1	1	1	1	0	42	3	1	0	1	1	0	0	0	0	2	2	1	2	2	1
688	1	1	1	1	1	0	45	7	0	0	0	0	0	1	0	0	2	3	2	2	1	1
689	0	1	1	0	1	2	26	1	0	0	0	0	0	1	0	0	2	3	2	2	3	1
690	1	1	1	0	1	1	27	3	0	1	0	1	0	0	0	0	1	2	1	1	1	1
691	0	0	0	1	1	3	48	5	1	0	0	1	0	1	0	0	1	2	2	3	3	2
692	0	1	1	1	1	1	42	3	1	0	0	0	0	1	0	0	2	1	1	2	2	2
693	1	1	1	1	1	0	66	5	1	0	0	0	3	0	0	0	2	2	2	1	2	3
694	0	0	0	0	1	4	40	3	1	0	0	0	0	0	0	0	1	2	1	1	1	2
695	1	1	1	1	1	0	36	3	0	0	0	0	0	1	0	0	1	2	2	1	1	2
696	1	1	1	1	1	0	38	5	0	0	0	1	0	1	0	0	3	2	2	2	1	1
697	1	1	1	0	1	1	33	1	0	0	0	1	0	1	0	1	2	3	2	1	1	1
698	1	1	1	1	1	0	38	3	0	0	1	1	0	1	0	0	1	2	2	2	1	1
699	1	1	1	1	1	0	42	1	0	0	0	1	0	1	0	0	1	2	2	2	2	1
700	1	1	1	1	1	0	51	5	1	0	0	1	2	1	0	0	2	3	2	2	1	1
701	1	1	1	1	1	0	35	9	1	0	0	0	2	1	0	0	2	2	1	2	3	1
702	1	1	1	1	1	0	28	1	0	0	0	1	0	1	1	0	1	2	1	2	1	1
703	1	1	0	1	1	1	34	5	0	0	1	0	1	1	0	0	2	2	1	1	2	3
704	1	1	1	1	1	0	38	3	0	0	0	0	0	1	0	0	1	2	2	2	1	2
705	1	1	1	1	1	0	70	1	1	0	0	1	0	1	0	0	1	2	2	2	2	1
706	0	1	1	1	1	1	43	3	1	0	0	0	0	0	0	0	2	2	1	1	1	1
707	1	1	1	1	1	0	42	7	1	0	0	1	0	1	0	0	2	3	2	2	1	1
708	0	0	0	0	1	4	34	7	1	0	0	1	0	1	0	0	2	1	2	3	2	1
709	1	1	1	1	1	0	40	11	1	0	0	0	0	1	0	0	2	1	2	2	2	3
710	1	1	1	1	1	0	41	5	0	0	0	0	2	1	0	0	2	2	2	2	1	1
711	1	1	1	0	1	1	43	5	0	0	0	0	0	1	0	0	2	2	2	3	2	3
712	0	0	1	0	1	3	21	9	1	0	0	1	0	1	0	0	2	2	2	3	2	3
713	0	1	1	0	1	2	62	1	0	0	0	1	0	0	0	1	1	2	1	2	1	3
714	1	0	0	0	1	3	37	5	0	0	0	0	0	1	0	0	1	2	1	3	1	2
715	0	1	1	0	1	2	40	5	1	0	0	0	2	1	0	0	2	2	2	3	1	1
716	1	1	1	0	1	1	48	5	0	0	0	1	0	0	0	0	2	2	1	3	1	1
717	1	1	1	0	1	1	20	1	0	0	0	0	0	1	1	0	3	2	2	2	1	1
718	0	0	0	0	1	4	34	3	0	0	0	1	1	1	0	0	1	3	2	2	2	1
719	0	1	1	1	1	1	51	1	1	0	1	0	0	1	0	0	1	3	2	1	1	1
720	1	1	1	1	1	0	41	7	1	0	0	0	2	1	0	0	1	1	2	3	1	3
721	0	1	1	0	1	2	41	5	1	0	0	1	1	1	0	0	1	3	2	1	1	2
722	1	1	1	1	1	0	40	5	0	1	0	1	0	0	0	0	3	2	2	1	1	2
723	1	1	1	0	1	1	25	1	1	0	1	1	0	1	1	0	3	2	1	1	1	1
724	1	1	1	0	1	1	38	5	0	0	0	1	0	1	0	0	2	1	2	2	2	3
725	1	1	1	1	1	0	32	5	0	0	0	1	0	1	0	0	1	2	2	2	1	1
726	1	1	1	1	1	0	40	5	0	0	1	0	2	0	0	0	1	2	2	3	1	2
727	1	0	0	1	1	2	40	5	1	1	1	0	0	0	0	0	2	2	2	2	3	3
728	1	1	1	1	1	0	22	1	0	0	0	1	0	1	1	0	1	3	1	1	1	1
729	0	0	0	1	1	3	28	1	1	0	0	1	0	1	0	0	3	1	2	2	2	3
730	0	0	0	0	1	4	42	1	0	0	1	1	0	1	0	1	2	3	1	1	1	1
731	0	1	1	1	1	1	37	5	0	1	0	0	1	1	0	0	3	2	3	3	2	1
732	1	1	1	1	1	0	36	3	0	0	0	0	4	0	0	0	3	1	2	4	2	3
733	1	1	1	1	1	0	52	7	1	0	0	1	0	0	0	0	2	2	2	2	2	3
734	1	1	1	1	1	0	49	5	1	0	0	0	2	0	0	0	2	2	2	2	1	1
735	1	1	1	1	1	0	46	3	0	0	1	0	1	0	0	0	1	2	2	3	2	2
736	1	1	1	1	1	0	50	1	0	0	0	1	3	0	0	1	1	2	1	2	2	1
737	1	1	0	1	1	1	32	5	0	0	1	1	0	1	0	0	1	2	2	1	2	1
738	1	1	1	1	1	0	69	7	1	0	0	0	3	0	0	0	3	1	1	1	1	2
739	0	0	0	1	1	3	38	3	0	0	0	0	1	1	0	0	1	2	2	4	2	2
740	1	1	1	1	1	0	37	1	0	0	0	0	1	1	0	1	2	2	2	3	2	1
741	1	1	1	1	1	0	50	5	1	0	0	0	0	1	0	0	1	2	2	2	2	1
742	1	1	1	0	1	1	40	5	1	0	0	1	0	0	0	0	2	2	1	2	1	1
743	1	1	0	1	1	1	24	3	1	0	1	0	0	1	0	0	2	2	2	2	1	1
744	1	0	1	0	1	2	36	13	1	0	0	1	0	1	0	0	2	2	2	3	2	1
745	0	1	1	0	1	2	35	5	1	0	0	0	1	1	0	0	2	2	2	1	2	1
746	0	1	1	0	1	2	42	5	1	0	1	1	0	0	0	0	2	2	2	3	2	3
747	0	1	1	1	1	1	31	1	1	0	1	0	0	1	0	0	1	2	2	3	3	3
748	0	0	0	1	1	3	26	3	0	0	1	1	0	1	0	0	2	2	1	1	1	1
749	0	0	0	0	1	4	42	3	0	0	0	1	1	1	0	0	1	2	2	2	1	1
750	1	1	1	1	1	0	22	1	0	0	0	0	0	1	1	0	3	2	2	2	1	1
751	0	1	1	1	1	1	35	1	0	0	0	0	2	1	1	0	2	3	3	1	1	1
752	1	1	1	1	1	0	43	5	1	0	0	1	2	0	0	0	1	1	2	2	1	1
753	1	1	1	1	1	0	31	21	1	0	0	0	0	1	0	0	3	2	2	3	3	2
754	0	0	1	0	1	3	37	1	0	0	0	0	3	1	0	1	1	2	2	3	1	1
755	1	1	1	1	1	0	61	5	1	0	0	1	2	1	0	0	1	2	3	3	1	1
756	0	0	0	0	1	4	37	3	0	0	0	1	0	1	0	0	1	2	1	1	1	2
757	0	0	0	0	1	4	45	1	0	0	0	1	1	0	0	1	1	2	2	2	1	1
758	1	1	1	1	1	0	45	3	1	0	0	0	0	0	0	0	1	1	3	4	1	1
759	1	1	1	1	1	0	28	5	1	0	0	0	0	1	0	0	1	2	3	2	1	2
760	1	1	1	1	1	0	41	7	1	0	0	1	0	1	0	0	3	1	2	2	3	2
761	1	1	1	0	1	1	28	5	1	0	0	0	0	1	0	0	2	2	2	2	1	3
762	1	1	1	1	1	0	68	5	0	0	0	0	2	0	0	1	2	2	3	3	2	3
763	0	1	1	1	1	1	34	3	0	0	0	0	2	1	0	0	3	1	1	2	2	2
764	1	1	1	1	1	0	53	1	0	0	0	1	3	0	0	1	1	3	3	4	1	1
765	1	1	1	1	1	0	55	1	0	0	0	1	2	0	0	1	2	2	3	3	2	1
766	1	1	1	1	1	0	49	7	1	0	0	0	0	1	0	0	3	2	3	2	1	1
767	1	1	1	1	1	0	49	5	1	0	0	1	2	1	0	0	2	2	3	3	1	2
768	1	1	1	1	1	0	62	1	0	0	0	1	5	0	0	1	2	1	2	2	1	1
769	0	0	0	0	1	4	32	1	0	0	0	0	0	1	0	0	2	3	1	2	1	1
770	1	1	1	1	1	0	59	5	1	0	1	1	2	1	0	0	2	1	1	2	1	1
771	0	1	1	0	1	2	41	3	0	0	0	0	0	0	0	0	2	1	2	3	1	1
772	0	0	1	1	1	2	24	5	0	1	1	0	2	1	0	0	2	2	2	3	2	3
773	1	1	1	1	1	0	28	3	0	0	0	1	1	1	0	0	1	2	3	3	1	3
774	1	1	1	1	1	0	42	5	1	0	0	0	1	0	0	0	1	2	2	3	2	2
775	1	1	1	0	1	1	40	5	1	0	0	0	0	1	0	0	1	2	1	1	1	1
776	1	1	1	1	1	0	39	3	1	0	0	1	0	1	0	0	2	2	2	2	1	3
777	1	1	0	0	1	2	40	1	0	0	1	1	0	1	0	0	3	1	1	3	3	2
778	1	1	1	1	1	0	24	1	0	0	0	1	0	1	0	0	2	2	2	2	1	1
779	1	1	1	1	1	0	50	3	0	0	0	1	3	0	0	0	2	2	2	1	1	1
780	1	1	1	1	1	0	28	5	0	0	0	1	0	1	0	0	3	3	3	3	2	1
781	0	0	1	0	1	3	50	1	0	0	0	0	2	0	0	1	2	1	1	2	1	1
782	1	0	0	0	1	3	22	3	0	0	0	0	0	0	0	0	3	2	1	2	1	1
783	1	0	0	1	1	2	38	5	1	0	0	0	1	1	0	0	1	2	3	4	1	2
784	1	1	1	1	1	0	35	3	1	0	0	1	0	0	0	0	1	1	2	2	2	1
785	1	1	1	1	1	0	70	5	0	0	0	1	3	0	0	1	3	2	3	4	3	2
786	1	1	0	0	1	2	31	3	0	0	0	0	1	0	0	0	1	2	1	2	1	2
787	0	0	0	0	1	4	30	3	1	0	0	1	0	0	0	0	1	2	1	2	2	1
788	0	1	0	0	1	3	22	1	0	0	0	1	0	1	1	0	2	2	1	1	2	1
789	0	0	1	0	1	3	35	5	0	0	0	1	0	1	0	0	2	2	1	1	1	3
790	1	0	0	1	1	2	25	1	0	0	1	0	0	1	1	0	2	2	2	3	2	3
791	0	0	0	0	1	4	38	7	0	0	0	1	2	0	0	1	1	2	2	3	2	2
792	1	1	1	1	1	0	38	5	1	0	1	1	2	1	0	0	1	2	2	1	2	1
793	1	1	1	1	1	0	50	5	1	0	1	0	0	1	0	0	1	2	2	3	1	2
794	1	1	1	0	1	1	37	7	0	0	0	1	0	1	0	0	3	1	2	3	2	1
795	1	1	1	0	1	1	25	1	1	0	0	0	0	1	1	0	2	2	1	3	1	3
796	1	0	1	0	1	2	47	7	1	0	1	0	2	1	0	0	3	2	2	3	3	2
797	1	1	1	0	1	1	41	7	1	0	0	0	0	1	0	0	2	2	2	1	2	1
798	1	1	1	0	1	1	35	7	0	0	1	0	0	1	0	0	2	2	2	2	1	1
799	1	1	1	1	1	0	26	5	0	0	0	1	0	1	0	0	1	3	2	2	1	1
800	0	1	1	0	1	2	35	5	0	0	0	0	0	1	0	0	2	3	2	1	1	1
801	0	1	0	1	1	2	47	7	0	0	0	1	2	1	0	0	3	3	3	4	3	1
802	1	1	1	1	1	0	63	1	0	0	0	0	0	0	0	1	2	2	2	1	1	1
803	0	1	1	0	1	2	34	3	1	0	0	0	1	0	0	0	3	3	1	1	1	1
804	0	0	0	0	1	4	42	1	0	0	0	0	0	0	0	1	3	3	3	3	1	1
805	0	1	1	0	1	2	28	3	0	0	0	1	0	1	0	0	1	2	1	1	2	1
806	1	1	1	1	1	0	44	3	0	0	0	0	0	0	0	0	2	2	2	2	2	2
807	0	0	0	0	1	4	24	3	0	0	0	1	0	1	0	0	2	1	2	2	2	2
808	1	1	0	1	1	1	23	1	1	1	1	1	0	1	1	0	2	3	3	3	2	2
809	1	1	1	0	1	1	40	7	1	0	0	1	0	1	0	0	1	3	1	1	3	3
810	0	0	0	0	1	4	33	3	0	0	0	1	2	0	0	0	1	2	2	3	1	1
811	1	1	1	1	1	0	66	3	0	0	0	1	0	0	0	0	2	2	1	1	1	1
812	0	0	0	0	1	4	38	7	1	0	0	1	3	1	0	0	3	2	1	4	3	2
813	1	1	1	1	1	0	31	3	1	0	1	1	0	1	0	0	2	2	2	2	2	2
814	0	1	0	0	1	3	38	1	0	0	1	1	0	0	0	0	3	2	2	2	1	1
815	1	1	1	1	1	0	42	1	1	0	0	1	0	1	0	0	3	2	3	2	2	3
816	1	0	0	1	1	2	45	3	1	0	0	0	0	1	0	0	1	1	1	2	1	1
817	1	1	1	1	1	0	46	11	1	0	0	0	2	1	0	0	2	2	2	2	3	1
818	1	1	1	0	1	1	46	9	0	0	0	0	1	1	0	0	1	2	1	3	2	1
819	1	1	1	1	1	0	44	3	0	0	0	1	1	0	0	0	2	2	1	2	2	2
820	1	1	1	1	1	0	38	3	1	0	0	0	0	1	0	0	3	2	1	1	1	1
821	0	0	0	0	1	4	40	5	1	0	0	1	1	1	0	0	3	1	3	3	2	1
822	0	1	1	0	1	2	25	5	1	0	1	1	0	1	0	0	1	2	3	2	2	1
823	1	1	1	1	1	0	35	5	0	0	0	0	1	1	0	0	3	3	1	3	1	1
824	1	1	1	1	1	0	41	3	1	0	0	0	0	1	0	0	2	2	1	2	1	1
825	1	1	1	1	1	0	34	5	1	0	0	1	0	1	0	0	1	2	2	3	1	2
826	0	0	0	0	1	4	37	7	1	0	1	1	0	1	0	0	1	2	2	2	2	3
827	1	0	1	1	1	1	47	5	1	0	0	0	0	1	0	0	2	2	1	2	2	2
828	0	1	1	1	1	1	44	7	0	0	0	1	2	1	0	0	1	2	2	2	1	1
829	1	1	1	1	1	0	48	11	1	0	0	0	2	1	0	0	2	2	3	3	1	1
830	1	1	1	0	1	1	63	3	1	0	0	1	0	0	0	0	2	2	3	4	1	1
831	1	1	1	0	1	1	29	5	1	0	0	1	0	1	0	0	2	3	1	1	1	1
832	1	1	1	0	1	1	39	5	1	0	1	0	1	1	0	0	1	3	1	1	1	1
833	0	0	0	1	1	3	41	5	1	0	0	0	2	0	0	0	1	2	2	3	2	2
834	1	1	1	1	1	0	35	3	0	0	0	1	1	1	0	0	1	2	2	1	2	1
835	1	1	0	1	1	1	63	5	1	0	0	1	1	0	0	0	2	2	1	1	1	1
836	0	0	0	0	1	4	31	3	0	0	0	1	0	1	0	0	3	3	2	2	3	3
837	0	0	0	0	1	4	46	5	0	0	0	0	2	1	0	0	2	2	2	3	1	1
838	1	1	1	1	1	0	23	9	1	1	0	0	0	1	0	0	1	2	2	4	2	3
839	1	1	1	1	1	0	26	3	1	0	0	1	0	1	0	0	1	3	1	3	1	1
840	1	1	1	1	1	0	30	3	0	0	0	1	0	1	0	0	2	2	3	1	2	1
841	1	1	1	1	1	0	33	7	1	1	1	0	0	1	0	0	2	1	3	4	1	1
842	0	0	0	0	1	4	67	3	1	0	0	0	0	1	0	0	2	1	2	3	3	3
843	1	1	1	1	1	0	52	3	1	0	1	1	2	1	0	1	1	3	3	2	1	1
844	1	0	0	0	1	3	41	7	1	0	0	0	1	1	0	0	2	2	2	2	2	1
845	1	0	1	0	1	2	42	3	0	0	1	0	2	0	0	1	1	2	2	3	1	3
846	0	0	0	0	1	4	32	3	0	0	1	0	0	1	0	0	2	3	2	3	2	1
847	1	1	1	1	1	0	46	3	0	0	0	1	3	1	0	0	1	1	2	3	1	1
848	1	1	1	1	1	0	36	5	1	0	0	1	0	1	0	0	1	2	1	2	1	3
849	1	1	1	1	1	0	66	3	0	0	0	1	0	0	0	1	3	2	3	2	1	3
850	0	0	0	0	1	4	41	1	1	0	1	0	0	0	0	0	3	1	1	1	1	1
851	1	1	1	1	1	0	29	3	1	0	0	0	0	1	0	0	1	2	2	2	1	1
852	0	1	0	0	1	3	27	1	1	0	1	0	0	1	0	1	1	2	1	2	2	3
853	1	1	1	1	1	0	30	5	0	0	0	1	0	1	0	0	2	2	3	1	2	1
854	1	1	1	1	1	0	63	3	0	0	1	0	2	0	0	0	1	2	2	3	2	1
855	1	1	1	0	1	1	29	5	1	0	0	0	1	1	0	0	2	2	2	2	1	1
856	1	1	1	1	1	0	57	19	1	0	0	1	1	1	0	0	1	2	1	3	1	3
857	1	1	1	1	1	0	36	3	0	0	0	0	0	0	0	0	3	2	1	3	1	1
858	1	1	0	0	1	2	45	3	0	0	0	0	2	1	0	0	2	3	2	4	2	2
859	1	1	1	1	1	0	66	5	0	0	0	0	2	0	0	0	2	3	3	4	3	2
860	1	1	1	1	1	0	45	1	0	0	0	1	1	0	0	0	1	1	3	4	2	1
861	1	1	1	0	1	1	49	3	0	0	0	1	0	1	0	0	2	2	1	3	2	1
862	0	0	0	0	1	4	22	1	0	0	0	0	0	0	1	0	2	2	3	3	2	1
863	1	1	1	1	1	0	44	3	0	0	0	1	0	0	0	0	1	2	2	2	2	1
864	1	0	0	0	1	3	24	1	0	0	0	1	0	1	1	0	2	3	2	2	2	1
865	1	1	1	1	1	0	33	3	1	0	1	0	0	0	0	0	2	2	1	2	2	1
866	1	1	1	1	1	0	42	3	1	0	0	0	2	1	0	0	1	2	2	2	2	3
867	0	0	1	0	1	3	42	5	1	0	0	0	2	1	0	0	2	2	1	3	3	3
868	0	0	0	0	1	4	43	5	0	0	0	1	2	1	0	0	3	2	1	2	1	1
869	1	0	1	0	1	2	24	3	0	0	0	1	0	1	0	0	3	2	2	3	2	3
870	1	1	1	1	1	0	42	3	1	0	0	0	0	1	0	0	2	2	3	2	1	3
871	1	0	1	1	1	1	18	3	1	0	0	1	3	0	0	0	3	2	1	2	1	3
872	1	1	1	1	1	0	29	5	0	0	0	1	0	1	0	0	1	2	1	3	2	1
873	0	0	0	0	1	4	35	5	1	0	0	1	2	1	0	0	1	2	1	2	1	1
874	1	1	0	1	1	1	57	3	0	0	1	0	2	0	0	0	2	2	3	3	1	2
875	1	0	0	0	1	3	46	7	0	0	1	1	0	1	0	0	2	2	2	2	2	1
876	1	1	1	0	1	1	35	5	1	0	1	1	3	1	0	0	1	1	2	3	2	1
877	1	1	1	1	1	0	46	3	0	0	0	1	1	1	0	0	1	2	3	2	2	3
878	1	1	1	1	1	0	42	7	1	0	0	1	0	1	0	0	3	2	2	2	1	1
879	0	0	0	0	1	4	44	5	1	0	0	1	0	1	0	0	1	2	2	1	1	2
880	1	1	1	0	1	1	68	5	0	0	0	0	2	0	0	0	3	3	3	1	1	1
881	1	1	1	1	1	0	40	1	0	0	1	1	2	1	0	0	2	3	3	4	2	2
882	1	0	0	1	1	2	27	5	0	0	0	0	0	0	0	0	3	2	2	2	3	2
883	1	1	1	0	1	1	73	3	0	0	0	1	1	0	0	1	1	3	3	3	3	2
884	1	1	1	1	1	0	73	5	1	0	0	0	3	1	0	0	3	2	3	3	3	2
885	1	1	1	1	1	0	33	1	0	0	0	1	0	1	1	0	3	2	2	3	1	1
886	0	1	1	0	1	2	36	5	1	1	0	0	1	0	0	0	1	2	3	2	3	3
887	1	0	1	0	1	2	43	1	0	0	0	0	2	0	0	1	1	2	2	2	1	1
888	1	1	1	1	1	0	33	5	1	0	0	1	0	1	0	0	2	2	1	2	1	1
889	1	1	1	1	1	0	30	3	1	0	0	1	0	1	0	0	1	2	1	2	2	3
890	1	0	1	0	1	2	27	5	1	0	0	1	0	1	0	0	1	2	2	3	1	1
891	0	1	1	1	1	1	44	1	0	0	0	1	0	1	0	0	2	2	1	2	1	1
892	1	1	1	1	1	0	47	3	0	0	0	0	0	0	0	0	2	2	2	1	1	1
893	0	1	1	0	1	2	38	7	1	0	0	0	0	1	0	0	1	3	2	1	1	1
894	0	0	1	0	1	3	35	1	0	0	1	0	2	1	0	1	2	2	2	2	2	1
895	1	0	0	1	1	2	58	3	0	0	0	1	0	1	0	0	3	3	3	2	1	1
896	0	0	0	0	1	4	27	1	1	0	0	0	0	1	1	0	2	1	1	1	2	1
897	1	1	1	0	1	1	44	5	0	0	0	1	0	1	0	0	1	2	1	2	2	3
898	1	0	0	1	1	2	46	3	1	0	0	0	0	0	0	0	2	2	2	3	1	1
899	1	1	0	0	1	2	48	1	0	0	1	1	3	0	0	0	2	2	3	2	2	2
900	1	1	1	1	1	0	42	3	0	0	0	0	1	1	0	1	3	2	1	4	2	1
901	1	1	1	1	1	0	42	1	0	0	0	0	2	0	0	1	2	3	2	3	1	1
902	1	1	1	1	1	0	40	9	1	0	0	1	0	1	0	0	2	2	2	2	1	1
903	0	1	0	0	1	3	47	3	0	0	1	0	2	0	0	1	2	2	2	1	1	1
904	1	1	1	1	1	0	38	3	0	0	0	1	1	1	0	0	1	2	2	2	1	2
905	0	0	0	0	1	4	35	3	0	0	0	0	1	1	0	1	2	3	3	3	2	1
906	0	1	1	1	1	1	22	1	1	0	0	1	0	1	1	0	3	3	2	3	2	1
907	1	0	0	0	1	3	41	9	1	0	0	0	2	1	0	0	2	2	2	3	3	1
908	0	1	0	0	1	3	39	5	0	0	1	1	0	1	0	0	2	2	2	3	3	2
909	0	0	0	0	1	4	35	3	1	0	0	0	2	0	0	0	1	2	2	3	1	1
910	1	1	1	1	1	0	33	3	0	0	0	1	0	0	0	0	1	3	2	4	1	1
911	0	1	0	0	1	3	32	5	0	0	0	0	0	1	0	0	3	2	2	2	3	2
912	1	1	1	1	1	0	43	3	1	0	0	1	0	1	0	0	2	1	1	1	1	3
913	1	1	1	0	1	1	25	3	0	0	0	0	0	1	0	0	3	2	2	1	2	2
914	0	0	0	0	1	4	39	5	0	0	1	1	0	1	0	0	1	2	2	3	3	1
915	1	1	1	1	1	0	23	1	0	0	0	0	0	1	0	0	2	3	1	2	1	1
916	1	0	0	1	1	2	37	3	0	1	1	1	3	1	0	0	2	3	3	3	2	1
917	1	1	1	1	1	0	50	5	1	0	1	0	2	1	0	0	2	1	3	2	1	3
918	1	1	1	1	1	0	43	5	0	0	0	0	2	1	0	0	1	3	2	2	2	2
919	1	1	1	1	1	0	31	3	1	0	0	1	0	1	0	0	1	3	2	2	1	1
920	1	1	1	1	1	0	74	1	1	0	0	1	0	0	0	0	2	2	2	3	1	1
921	1	1	1	1	1	0	66	1	0	0	0	1	2	0	0	1	1	2	2	3	1	1
922	1	1	1	1	1	0	27	3	0	0	0	1	0	1	0	0	2	3	3	2	2	1
923	1	1	0	0	1	2	32	7	1	0	0	1	0	1	0	0	2	2	2	2	3	3
924	1	1	1	1	1	0	39	3	0	0	0	0	1	1	0	0	1	2	3	2	1	1
925	1	1	1	1	1	0	31	3	1	0	1	0	1	1	0	0	3	3	3	4	3	2
926	1	1	1	1	1	0	36	5	1	0	1	1	1	1	0	0	1	2	3	3	1	3
927	1	1	1	1	1	0	68	1	0	0	0	1	3	0	0	1	2	2	1	2	1	2
928	0	1	0	0	1	3	34	3	1	0	0	1	0	1	0	0	2	2	1	2	2	1
929	1	1	1	1	1	0	39	3	0	0	0	0	0	1	0	0	1	2	3	3	1	1
930	1	1	0	0	1	2	32	3	1	0	0	1	0	1	0	0	1	2	2	3	2	1
931	1	1	1	0	1	1	38	5	0	0	0	1	2	1	0	0	2	2	2	2	1	2
932	0	1	1	1	1	1	42	3	1	0	0	0	0	0	0	0	2	3	2	2	2	3
933	0	0	0	0	1	4	30	1	0	0	1	0	2	1	0	1	1	2	2	3	2	3
934	1	1	1	0	1	1	24	5	1	0	0	1	0	1	0	0	1	2	2	2	2	1
935	1	0	1	0	1	2	43	9	0	0	0	0	2	1	0	0	2	3	2	3	2	3
936	1	1	1	1	1	0	43	1	0	0	1	0	0	0	0	1	2	2	2	2	3	1
937	1	1	0	0	1	2	27	3	1	0	0	1	0	1	1	0	2	3	1	4	1	1
938	0	1	1	0	1	2	43	5	1	0	0	0	2	0	0	0	1	3	3	3	2	1
939	1	1	1	0	1	1	23	3	0	0	1	0	0	1	0	0	3	2	2	3	1	1
940	1	1	0	1	1	1	28	3	0	0	0	0	0	1	0	0	3	3	3	3	2	3
941	0	1	1	0	1	2	34	7	0	0	0	1	0	1	0	0	2	2	2	2	1	1
942	0	0	0	0	1	4	27	1	1	0	0	0	0	1	0	0	1	1	2	3	2	1
943	0	1	0	0	1	3	45	5	1	0	0	0	2	0	0	0	2	2	2	3	2	3
944	1	1	1	1	1	0	21	1	0	0	0	0	0	1	1	0	3	2	1	3	2	3
945	1	1	1	1	1	0	47	1	0	0	0	1	3	1	0	1	1	3	2	2	2	1
946	1	1	1	1	1	0	34	3	0	0	0	1	0	0	0	0	2	2	2	3	2	1
947	1	1	1	1	1	0	34	3	0	0	0	0	2	1	0	0	1	3	2	2	1	1
948	1	0	1	0	1	2	32	3	0	0	0	1	0	1	0	0	1	2	2	3	1	1
949	1	1	1	1	1	0	63	1	0	0	0	1	1	1	0	1	2	3	2	3	1	2
950	1	1	1	1	1	0	40	19	1	0	0	0	3	1	0	0	2	3	2	1	1	1

## Sheet: label
question	variable	value	label
	AE, BE, CE, DE	1	selecting carbon tax scheme A, B, C, or D
		0	selecting non-carbon tax scheme E
	Environment	0	the frequencies of selecting the non-carbon tax scheme E over the other four carbon schemes
		1
		2
		3
		4
How often do you choose walking or cycling over driving or riding a motorcycle?	Walk	1	seldom
		2	often
		3	always
Air pollution around my future residence will worsen.	Air_Pollution	1	disagree
		2	agree
		3	strongly agree
Not practicing energy conservation and carbon reduction might lead to criticism from others.	Subjective_Norm	1	disagree
		2	agree
		3	strongly agree
The government will use tax revenue efficiently.	Government_Efficiency	1	strongly do not believe
		2	do not believe
		3	believe
		4	strongly believe
Have discussions about future "carbon tax/carbon fee" response measures taken place at your workplace?	Behavioral_Control	1	no discuss at all
		2	heard of it, but not clear about the details
		3	yes, planning is underway
Will your industry be affected by "climate change"?	Industry_Vulnerability	1	no impact/unclear
		2	Positive Impacts
		3	Negative Impacts
